# Supplementary material for: Creation and Characterization of a Breast Cancer Tissue Microarray Including Black and White Patients from Florida and Hispanic Patients from Puerto Rico and Florida
Source: Cancer Res Commun. 2025 May 16;5(5):804–13. doi: 10.1158/2767-9764.CRC-24-0650 (PMC12082392; doi:10.1158/2767-9764.CRC-24-0650)
Supplement: Table S1 — Supplementary Table 1: Analysis of basic clinical and data regarding each cohort. [file crc-24-0650_table_s1_suppst1.xlsx]

## Sheet: Sheet1
Supplementary Table 1
Analysis of basic clinical and data regarding each cohort. This table summarizes the available clinical data regarding each cohort. The only significant difference detected between these small cohort is age at diagnosis (p=0.019).
Characteristic	NHW (N = 41) 1	NHB (N = 44) 1	HF (N = 52) 1	HPR (N = 16) 1	p-value2
Age at Diagnosis	56 (46, 61)	55 (48, 60)	49 (42, 57)	61 (48, 71)	0.019
T Stage (pathology)					>0.9
Tis, T0, T1	17 (41%)	16 (39%)	18 (37%)	3 (30%)
T2, T3, T4	24 (59%)	25 (61%)	31 (63%)	7 (70%)
Unknown/Missing	0	4	3	6
Grade					0.14
Well Differentiated	2 (5.0%)	1 (2.6%)	1 (1.9%)	1 (7.1%)
Moderately Differentiated	16 (40%)	9 (23%)	18 (35%)	8 (57%)
Poorly Differentiated	20 (50%)	28 (72%)	33 (63%)	5 (36%)
Undifferentiated	2 (5.0%)	1 (2.6%)	0 (0%)	0 (0%)
Unknown/Missing	1	6	0	2
Tumor Size (cm)	3.00 (1.60, 3.50)	2.90 (1.80, 5.20)	3.05 (1.80, 5.00)	NA (NA, NA)	0.8
Unknown/Missing	4	4	6	16
1 Median (Q1, Q3); n (%)
2 Kruskal-Wallis rank sum test; Fisher’s exact test
