# Supplementary material for: Creation and Characterization of a Breast Cancer Tissue Microarray Including Black and White Patients from Florida and Hispanic Patients from Puerto Rico and Florida
Source: Cancer Res Commun. 2025 May 16;5(5):804–13. doi: 10.1158/2767-9764.CRC-24-0650 (PMC12082392; doi:10.1158/2767-9764.CRC-24-0650)
Supplement: Table S2 — Supplementary Table 2: Outcomes for ME-BRTMA by cohort. [file crc-24-0650_table_s2_suppst2.xlsx]

## Sheet: Sheet1
Supplementary Table 2
Supplementary Table 2: Outcomes for ME-BRTMA by cohort. Note that the overall test for differences in overall survival is not significant (p = 0.1, Chiseq = 5.3, 3 degrees of freedom).
Cohort	36-mo OS	60-mo OS	Median Follow-up (months)
NHW	82.9% (72-95)	82.9% (72-95)	131 (104-150)
NHB	78.8% (67-92)	73.3% (61-88)	112 (90-123)
HF	90.4% (83-99)	84.1% (75-95)	112 (97-147)
HPR	85.7% (63-100)	64.3% (34-100)	11 ( 2-NA)
