# Supplementary material for: Creation and Characterization of a Breast Cancer Tissue Microarray Including Black and White Patients from Florida and Hispanic Patients from Puerto Rico and Florida
Source: Cancer Res Commun. 2025 May 16;5(5):804–13. doi: 10.1158/2767-9764.CRC-24-0650 (PMC12082392; doi:10.1158/2767-9764.CRC-24-0650)
Supplement: Table S3 — Supplementary Table 3: Summary of all 610 cores of the TMA. [file crc-24-0650_table_s3_suppst3.xlsx]

## Sheet: Sheet1
Supplementary Table 3.
Summary of all 610 cores of the TMA. This table summarizes overall construction of the tissue microarray and defines the 610 tissue cores included. Data provided include: Study_core_id (Block[1-5].Row[1-15].Column[1-8]) which can be used to map these data to Supplementary Table 2, Cohort (NHW, NHB, HF, HPR and ten control tissues), Patient/Tissue ID (Individual patient identifiers [NHW{1-41}, NHB…
Study_core_id	Cohort	Patient/Tissue ID	Nature_of_core
T01.R01.C03	NHB	NHB10	normal
T01.R01.C04	NHB	NHB42	tumor
T01.R01.C05	NHW	NHW23	tumor
T01.R01.C06	NHW	NHW27	normal
T01.R01.C07	NHB	NHB42	normal
T01.R01.C08	HF	HF10	normal
T01.R01.C09	HPR	HPR13	stroma
T01.R02.C03	NHW	NHW13	tumor
T01.R02.C04	HF	HF01	tumor
T01.R02.C05	HPR	HPR26	tumor
T01.R02.C06	NHW	NHW37	tumor
T01.R02.C07	HF	HF10	tumor
T01.R02.C08	NHB	NHB36	normal
T01.R02.C09	NHB	NHB26	normal
T01.R03.C03	HF	HF39	normal
T01.R03.C04	HF	HF26	tumor
T01.R03.C05	HF	HF39	tumor
T01.R03.C06	Control Brain GBM	Control Brain GBM	Control Brain GBM
T01.R03.C07	NHW	NHW27	normal
T01.R03.C08	NHW	NHW24	tumor
T01.R03.C09	HF	HF08	stroma
T01.R04.C01	NHW	NHW10	tumor
T01.R04.C02	HF	HF25	stroma
T01.R04.C03	HPR	HPR08	tumor
T01.R04.C04	Control Normal Kidney	Control Normal Kidney	Control Normal Kidney
T01.R04.C05	HF	HF38	stroma
T01.R04.C06	NHW	NHW13	tumor
T01.R04.C07	HF	HF37	tumor
T01.R04.C08	HPR	HPR27	tumor
T01.R04.C09	HF	HF30	stroma
T01.R05.C01	HPR	HPR23	stroma
T01.R05.C02	HF	HF30	tumor
T01.R05.C03	NHW	NHW27	tumor
T01.R05.C04	HF	HF38	tumor
T01.R05.C05	HPR	HPR29	tumor
T01.R05.C06	HF	HF10	tumor
T01.R05.C07	Control RCC	Control RCC	Control RCC
T01.R05.C08	HF	HF01	tumor
T01.R06.C01	HPR	HPR23	tumor
T01.R06.C02	Control Pancreatic ADC	Control Pancreatic ADC	Control Pancreatic ADC
T01.R06.C03	NHB	NHB30	normal
T01.R06.C04	NHB	NHB36	tumor
T01.R06.C05	HF	HF37	tumor
T01.R06.C06	NHB	NHB42	tumor
T01.R06.C07	NHW	NHW26	tumor
T01.R06.C08	NHW	NHW01	tumor
T01.R07.C01	NHW	NHW23	tumor
T01.R07.C02	NHB	NHB36	tumor
T01.R07.C03	NHW	NHW24	tumor
T01.R07.C04	Control Colon ADC	Control Colon ADC	Control Colon ADC
T01.R07.C05	HF	HF16	normal
T01.R07.C06	NHB	NHB02	normal
T01.R07.C07	NHW	NHW26	tumor
T01.R07.C08	NHB	NHB30	tumor
T01.R08.C01	HPR	HPR13	tumor
T01.R08.C02	HF	HF10	tumor
T01.R08.C03	HF	HF16	tumor
T01.R08.C04	HF	HF39	tumor
T01.R08.C05	HF	HF01	tumor
T01.R08.C06	NHW	NHW13	tumor
T01.R08.C07	NHB	NHB35	tumor
T01.R08.C08	NHB	NHB26	tumor
T01.R09.C01	HF	HF30	normal
T01.R09.C02	HF	HF39	tumor
T01.R09.C03	HPR	HPR27	tumor
T01.R09.C04	NHB	NHB30	stroma
T01.R09.C05	Control ovarian cancer	Control ovarian cancer	Control ovarian cancer
T01.R09.C06	Control Prostate ADC	Control Prostate ADC	Control Prostate ADC
T01.R09.C07	HF	HF03	tumor
T01.R09.C08	HF	HF10	stroma
T01.R10.C01	NHB	NHB35	normal
T01.R10.C02	HF	HF39	stroma
T01.R10.C03	NHB	NHB36	tumor
T01.R10.C04	HF	HF25	normal
T01.R10.C05	NHB	NHB36	stroma
T01.R10.C06	HF	HF30	tumor
T01.R10.C07	HF	HF37	normal
T01.R10.C08	NHB	NHB45	tumor
T01.R11.C01	NHW	NHW27	tumor
T01.R11.C02	HF	HF01	normal
T01.R11.C03	HPR	HPR27	tumor
T01.R11.C04	NHB	NHB45	tumor
T01.R11.C05	NHW	NHW10	stroma
T01.R11.C06	HF	HF26	tumor
T01.R11.C07	NHB	NHB42	tumor
T01.R11.C08	NHB	NHB26	tumor
T01.R12.C01	HF	HF08	tumor
T01.R12.C02	HPR	HPR23	tumor
T01.R12.C03	HPR	HPR13	tumor
T01.R12.C04	HF	HF38	normal
T01.R12.C05	NHW	NHW23	tumor
T01.R12.C06	NHB	NHB35	tumor
T01.R12.C07	NHB	NHB35	tumor
T01.R12.C08	Control Normal Colon	Control Normal Colon	Control Normal Colon
T01.R13.C01	HPR	HPR18	tumor
T01.R13.C02	NHB	NHB42	stroma
T01.R13.C03	NHW	NHW27	tumor
T01.R13.C04	NHB	NHB45	tumor
T01.R13.C05	HPR	HPR13	tumor
T01.R13.C06	Control Normal Salivary gland	Control Normal Salivary gland	Control Normal Salivary gland
T01.R13.C07	HF	HF26	stroma
T01.R13.C08	HF	HF26	tumor
T01.R14.C01	HPR	HPR06	tumor
T01.R14.C02	HF	HF08	tumor
T01.R14.C03	HF	HF26	normal
T01.R14.C04	HF	HF08	normal
T01.R14.C05	HPR	HPR06	tumor
T01.R14.C06	NHW	NHW27	stroma
T01.R14.C07	HF	HF16	stroma
T01.R14.C08	HF	HF03	tumor
T01.R15.C01	Control Tonsil	Control Tonsil	Control Tonsil
T01.R15.C02	HF	HF37	stroma
T01.R15.C03	NHW	NHW37	tumor
T01.R15.C04	HF	HF37	tumor
T01.R15.C05	HF	HF16	tumor
T01.R15.C06	NHB	NHB35	stroma
T01.R15.C07	HPR	HPR23	normal
T01.R15.C08	HF	HF01	stroma
T02.R01.C03	HPR	HPR02	tumor
T02.R01.C04	NHB	NHB01	stroma
T02.R01.C05	HF	HF13	tumor
T02.R01.C06	NHW	NHW05	tumor
T02.R01.C07	NHW	NHW36	tumor
T02.R01.C08	HPR	HPR07	tumor
T02.R01.C09	Control Normal Salivary gland	Control Normal Salivary gland	Control Normal Salivary gland
T02.R02.C03	Control Normal Kidney	Control Normal Kidney	Control Normal Kidney
T02.R02.C04	HF	HF43	tumor
T02.R02.C05	HPR	HPR09	tumor
T02.R02.C06	Control Pancreatic ADC	Control Pancreatic ADC	Control Pancreatic ADC
T02.R02.C07	Control Normal Colon	Control Normal Colon	Control Normal Colon
T02.R02.C08	NHB	NHB05	normal
T02.R02.C09	NHB	NHB31	stroma
T02.R03.C03	NHW	NHW05	tumor
T02.R03.C04	HF	HF34	tumor
T02.R03.C05	Control Colon ADC	Control Colon ADC	Control Colon ADC
T02.R03.C06	HF	HF31	stroma
T02.R03.C07	NHB	NHB05	tumor
T02.R03.C08	NHB	NHB04	tumor
T02.R03.C09	HF	HF22	normal
T02.R04.C01	NHB	NHB31	tumor
T02.R04.C02	HF	HF33	normal
T02.R04.C03	HPR	HPR07	tumor
T02.R04.C04	HPR	HPR34	tumor
T02.R04.C05	Control Tonsil	Control Tonsil	Control Tonsil
T02.R04.C06	HF	HF43	tumor
T02.R04.C07	NHB	NHB11	normal
T02.R04.C08	HF	HF19	tumor
T02.R05.C01	Control Brain GBM	Control Brain GBM	Control Brain GBM
T02.R05.C02	NHW	NHW20	normal
T02.R05.C03	NHB	NHB28	stroma
T02.R05.C04	HF	HF22	stroma
T02.R05.C05	NHW	NHW31	tumor
T02.R05.C06	HPR	HPR09	tumor
T02.R05.C07	HF	HF19	stroma
T02.R05.C08	NHW	NHW14	tumor
T02.R06.C01	NHB	NHB05	tumor
T02.R06.C02	Control ovarian cancer	Control ovarian cancer	Control ovarian cancer
T02.R06.C03	NHW	NHW05	tumor
T02.R06.C04	NHW	NHW31	tumor
T02.R06.C05	HF	HF19	normal
T02.R06.C06	NHB	NHB31	tumor
T02.R06.C07	HF	HF34	stroma
T02.R06.C08	NHB	NHB04	stroma
T02.R07.C01	NHW	NHW33	stroma
T02.R07.C02	HF	HF29	tumor
T02.R07.C03	HF	HF19	tumor
T02.R07.C04	HPR	HPR24	tumor
T02.R07.C05	NHB	NHB04	tumor
T02.R07.C06	HPR	HPR30	tumor
T02.R07.C07	NHW	NHW05	stroma
T02.R07.C08	NHB	NHB01	normal
T02.R08.C01	NHB	NHB31	tumor
T02.R08.C02	NHB	NHB11	stroma
T02.R08.C03	HPR	HPR07	tumor
T02.R08.C04	NHW	NHW31	tumor
T02.R08.C05	NHW	NHW36	tumor
T02.R08.C06	HPR	HPR34	tumor
T02.R08.C07	NHB	NHB34	tumor
T02.R08.C08	NHB	NHB28	normal
T02.R09.C01	NHB	NHB09	stroma
T02.R09.C02	Control RCC	Control RCC	Control RCC
T02.R09.C03	NHW	NHW03	tumor
T02.R09.C04	NHB	NHB34	normal
T02.R09.C05	HF	HF13	normal
T02.R09.C06	HF	HF13	tumor
T02.R09.C07	HPR	HPR34	tumor
T02.R09.C08	HF	HF40	normal
T02.R10.C01	HF	HF40	tumor
T02.R10.C02	Control Prostate ADC	Control Prostate ADC	Control Prostate ADC
T02.R10.C03	HPR	HPR09	tumor
T02.R10.C04	NHB	NHB04	normal
T02.R10.C05	NHB	NHB11	tumor
T02.R10.C06	HPR	HPR07	normal
T02.R10.C07	HF	HF29	tumor
T02.R10.C08	HPR	HPR30	tumor
T02.R11.C01	NHW	NHW33	tumor
T02.R11.C02	HF	HF13	tumor
T02.R11.C03	HF	HF40	stroma
T02.R11.C04	HF	HF40	tumor
T02.R11.C05	NHW	NHW36	tumor
T02.R11.C06	HPR	HPR30	tumor
T02.R11.C07	HF	HF43	tumor
T02.R11.C08	NHB	NHB05	stroma
T02.R12.C01	NHW	NHW03	stroma
T02.R12.C02	NHW	NHW18	tumor
T02.R12.C03	NHB	NHB28	tumor
T02.R12.C04	NHB	NHB31	normal
T02.R12.C05	HF	HF48	tumor
T02.R12.C06	HPR	HPR24	tumor
T02.R12.C07	HF	HF33	stroma
T02.R12.C08	NHB	NHB34	tumor
T02.R13.C01	HPR	HPR15	tumor
T02.R13.C02	HF	HF31	normal
T02.R13.C03	HF	HF31	tumor
T02.R13.C04	HF	HF34	tumor
T02.R13.C05	HF	HF29	normal
T02.R13.C06	HF	HF43	normal
T02.R13.C07	NHW	NHW33	tumor
T02.R13.C08	HF	HF48	normal
T02.R14.C01	HPR	HPR02	tumor
T02.R14.C02	HPR	HPR21	tumor
T02.R14.C03	NHB	NHB34	stroma
T02.R14.C04	NHB	NHB11	tumor
T02.R14.C05	HF	HF48	stroma
T02.R14.C06	NHB	NHB09	normal
T02.R14.C07	HPR	HPR15	tumor
T02.R14.C08	NHW	NHW33	normal
T02.R15.C01	NHW	NHW14	tumor
T02.R15.C02	NHB	NHB05	tumor
T02.R15.C03	NHB	NHB34	tumor
T02.R15.C04	HPR	HPR02	tumor
T02.R15.C05	NHW	NHW03	tumor
T02.R15.C06	HF	HF40	tumor
T02.R15.C07	NHW	NHW14	tumor
T02.R15.C08	HF	HF34	normal
T03.R01.C03	HPR	HPR36	tumor
T03.R01.C04	HF	HF28	tumor
T03.R01.C05	HPR	HPR01	tumor
T03.R01.C06	NHB	NHB43	tumor
T03.R01.C07	HF	HF21	tumor
T03.R01.C08	NHB	NHB27	normal
T03.R01.C09	NHB	NHB23	stroma
T03.R02.C03	HPR	HPR11	tumor
T03.R02.C04	HPR	HPR12	tumor
T03.R02.C05	NHW	NHW41	tumor
T03.R02.C06	NHB	NHB18	tumor
T03.R02.C07	HF	HF35	tumor
T03.R02.C08	HF	HF51	stroma
T03.R02.C09	NHW	NHW07	tumor
T03.R03.C03	HF	HF24	tumor
T03.R03.C04	HF	HF36	tumor
T03.R03.C05	HF	HF21	tumor
T03.R03.C06	HPR	HPR19	tumor
T03.R03.C07	HF	HF20	normal
T03.R03.C08	NHW	NHW06	tumor
T03.R03.C09	NHB	NHB43	tumor
T03.R04.C01	HF	HF50	stroma
T03.R04.C02	HF	HF35	tumor
T03.R04.C03	NHB	NHB32	tumor
T03.R04.C04	NHW	NHW38	stroma
T03.R04.C05	HF	HF50	tumor
T03.R04.C06	HF	HF21	tumor
T03.R04.C07	NHW	NHW39	tumor
T03.R04.C08	HF	HF51	tumor
T03.R04.C09	HF	HF24	normal
T03.R05.C01	NHW	NHW07	tumor
T03.R05.C02	Control Pancreatic ADC	Control Pancreatic ADC	Control Pancreatic ADC
T03.R05.C03	NHW	NHW06	normal
T03.R05.C04	HF	HF17	tumor
T03.R05.C05	NHB	NHB20	tumor
T03.R05.C06	HF	HF45	tumor
T03.R05.C07	HF	HF24	tumor
T03.R05.C08	NHW	NHW38	tumor
T03.R05.C09	HPR	HPR32	tumor
T03.R06.C01	HF	HF05	tumor
T03.R06.C02	HF	HF51	tumor
T03.R06.C03	Control Normal Kidney	Control Normal Kidney	Control Normal Kidney
T03.R06.C04	NHB	NHB13	tumor
T03.R06.C05	NHW	NHW38	normal
T03.R06.C06	HF	HF20	tumor
T03.R06.C07	HF	HF11	tumor
T03.R06.C08	Control RCC	Control RCC	Control RCC
T03.R06.C09	Control Prostate ADC	Control Prostate ADC	Control Prostate ADC
T03.R07.C01	NHW	NHW07	normal
T03.R07.C02	HPR	HPR36	tumor
T03.R07.C03	NHW	NHW06	tumor
T03.R07.C04	HPR	HPR12	tumor
T03.R07.C05	NHW	NHW39	tumor
T03.R07.C06	Control Normal Salivary gland	Control Normal Salivary gland	Control Normal Salivary gland
T03.R07.C07	HF	HF21	stroma
T03.R07.C08	HF	HF20	stroma
T03.R07.C09	NHB	NHB32	tumor
T03.R08.C01	NHB	NHB43	normal
T03.R08.C02	HF	HF17	tumor
T03.R08.C03	NHB	NHB20	tumor
T03.R08.C04	HF	HF24	stroma
T03.R08.C05	HF	HF45	tumor
T03.R08.C06	NHW	NHW21	tumor
T03.R08.C07	HF	HF17	tumor
T03.R08.C08	NHB	NHB33	normal
T03.R08.C09	HF	HF11	tumor
T03.R09.C01	HF	HF20	tumor
T03.R09.C02	NHB	NHB27	stroma
T03.R09.C03	NHW	NHW38	stroma
T03.R09.C04	HPR	HPR11	tumor
T03.R09.C05	HF	HF50	normal
T03.R09.C06	NHB	NHB18	stroma
T03.R09.C07	HF	HF28	stroma
T03.R09.C08	NHW	NHW28	tumor
T03.R09.C09	HPR	HPR32	tumor
T03.R10.C01	Control Colon ADC	Control Colon ADC	Control Colon ADC
T03.R10.C02	HF	HF36	normal
T03.R10.C03	HF	HF51	normal
T03.R10.C04	Control ovarian cancer	Control ovarian cancer	Control ovarian cancer
T03.R10.C05	HPR	HPR32	tumor
T03.R10.C06	HF	HF11	tumor
T03.R10.C07	NHW	NHW38	tumor
T03.R10.C08	HF	HF28	normal
T03.R11.C01	HPR	HPR01	tumor
T03.R11.C02	NHW	NHW09	tumor
T03.R11.C03	NHB	NHB20	tumor
T03.R11.C04	NHB	NHB13	tumor
T03.R11.C05	HF	HF36	stroma
T03.R11.C06	HF	HF05	tumor
T03.R11.C07	HF	HF36	tumor
T03.R11.C08	NHB	NHB18	tumor
T03.R12.C01	HPR	HPR19	stroma
T03.R12.C02	Control Tonsil	Control Tonsil	Control Tonsil
T03.R12.C03	NHW	NHW38	normal
T03.R12.C04	NHW	NHW28	tumor
T03.R12.C05	HF	HF36	tumor
T03.R12.C06	NHB	NHB32	tumor
T03.R12.C07	NHB	NHB33	tumor
T03.R12.C08	NHW	NHW07	normal
T03.R13.C01	NHW	NHW07	tumor
T03.R13.C02	NHW	NHW06	tumor
T03.R13.C03	NHB	NHB27	tumor
T03.R13.C04	HF	HF35	normal
T03.R13.C05	NHB	NHB37	tumor
T03.R13.C06	NHB	NHB18	tumor
T03.R13.C07	NHW	NHW38	tumor
T03.R13.C08	HF	HF20	tumor
T03.R14.C01	HPR	HPR18	tumor
T03.R14.C02	HF	HF05	stroma
T03.R14.C03	NHW	NHW34	tumor
T03.R14.C04	NHB	NHB43	stroma
T03.R14.C05	NHW	NHW09	normal
T03.R14.C06	NHB	NHB13	tumor
T03.R14.C07	HF	HF05	normal
T03.R14.C08	Control Brain GBM	Control Brain GBM	Control Brain GBM
T03.R15.C01	HPR	HPR31	tumor
T03.R15.C02	NHW	NHW07	stroma
T03.R15.C03	Control Normal Colon	Control Normal Colon	Control Normal Colon
T03.R15.C04	NHW	NHW28	tumor
T03.R15.C05	NHW	NHW21	tumor
T03.R15.C06	NHB	NHB18	normal
T03.R15.C07	HPR	HPR19	tumor
T03.R15.C08	HPR	HPR36	tumor
T04.R01.C03	HF	HF02	tumor
T04.R01.C04	HF	HF04	tumor
T04.R01.C05	HF	HF06	tumor
T04.R01.C06	NHB	NHB08	tumor
T04.R01.C07	NHW	NHW30	tumor
T04.R01.C08	NHB	NHB17	tumor
T04.R01.C09	HF	HF46	tumor
T04.R02.C03	HF	HF02	tumor
T04.R02.C04	Control Colon ADC	Control Colon ADC	Control Colon ADC
T04.R02.C05	Control Normal Kidney	Control Normal Kidney	Control Normal Kidney
T04.R02.C06	NHB	NHB38	tumor
T04.R02.C07	HF	HF06	stroma
T04.R02.C08	HF	HF12	tumor
T04.R02.C09	HF	HF12	normal
T04.R03.C03	NHW	NHW30	tumor
T04.R03.C04	HF	HF41	normal
T04.R03.C05	NHB	NHB24	normal
T04.R03.C06	HPR	HPR33	tumor
T04.R03.C07	NHB	NHB14	tumor
T04.R03.C08	HPR	HPR25	normal
T04.R03.C09	HPR	HPR32	tumor
T04.R04.C01	NHB	NHB07	stroma
T04.R04.C02	NHB	NHB24	stroma
T04.R04.C03	HF	HF12	tumor
T04.R04.C04	NHW	NHW30	tumor
T04.R04.C05	NHB	NHB16	tumor
T04.R04.C06	HF	HF41	stroma
T04.R04.C07	Control Tonsil	Control Tonsil	Control Tonsil
T04.R04.C08	HF	HF52	normal
T04.R04.C09	HF	HF12	tumor
T04.R05.C01	NHB	NHB29	stroma
T04.R05.C02	Control Normal Salivary gland	Control Normal Salivary gland	Control Normal Salivary gland
T04.R05.C03	NHB	NHB38	tumor
T04.R05.C04	NHB	NHB25	normal
T04.R05.C05	Control Pancreatic ADC	Control Pancreatic ADC	Control Pancreatic ADC
T04.R05.C06	NHB	NHB06	stroma
T04.R05.C07	HPR	HPR16	tumor
T04.R05.C08	HPR	HPR25	tumor
T04.R05.C09	NHB	NHB41	tumor
T04.R06.C01	NHB	NHB03	tumor
T04.R06.C02	NHB	NHB14	tumor
T04.R06.C03	Control ovarian cancer	Control ovarian cancer	Control ovarian cancer
T04.R06.C04	HPR	HPR34	tumor
T04.R06.C05	NHB	NHB16	stroma
T04.R06.C06	HF	HF06	tumor
T04.R06.C07	HPR	HPR35	tumor
T04.R06.C08	HF	HF46	tumor
T04.R06.C09	NHW	NHW22	tumor
T04.R07.C01	NHW	NHW08	tumor
T04.R07.C02	NHB	NHB41	tumor
T04.R07.C03	HF	HF04	stroma
T04.R07.C04	NHB	NHB08	tumor
T04.R07.C05	HF	HF15	normal
T04.R07.C06	Control Brain GBM	Control Brain GBM	Control Brain GBM
T04.R07.C07	NHW	NHW16	tumor
T04.R07.C08	NHB	NHB24	tumor
T04.R07.C09	HPR	HPR14	tumor
T04.R08.C01	NHW	NHW40	tumor
T04.R08.C02	HPR	HPR33	tumor
T04.R08.C03	NHB	NHB17	tumor
T04.R08.C04	NHB	NHB25	stroma
T04.R08.C05	NHW	NHW08	tumor
T04.R08.C06	NHW	NHW22	tumor
T04.R08.C07	HF	HF41	tumor
T04.R08.C08	NHB	NHB24	tumor
T04.R08.C09	NHB	NHB03	stroma
T04.R09.C01	NHB	NHB39	tumor
T04.R09.C02	HPR	HPR04	tumor
T04.R09.C03	NHB	NHB07	normal
T04.R09.C04	HF	HF04	tumor
T04.R09.C05	NHW	NHW12	tumor
T04.R09.C06	HF	HF41	tumor
T04.R09.C07	NHB	NHB14	stroma
T04.R09.C08	NHB	NHB39	tumor
T04.R09.C09	HF	HF04	normal
T04.R10.C01	HF	HF15	tumor
T04.R10.C02	HPR	HPR04	tumor
T04.R10.C03	HPR	HPR25	tumor
T04.R10.C04	HPR	HPR32	tumor
T04.R10.C05	NHB	NHB39	stroma
T04.R10.C06	HPR	HPR35	tumor
T04.R10.C07	NHB	NHB38	stroma
T04.R10.C08	HF	HF02	stroma
T04.R10.C09	HPR	HPR32	tumor
T04.R11.C01	Control Normal Colon	Control Normal Colon	Control Normal Colon
T04.R11.C02	NHW	NHW40	tumor
T04.R11.C03	NHB	NHB03	tumor
T04.R11.C04	NHW	NHW22	tumor
T04.R11.C05	HPR	HPR35	tumor
T04.R11.C06	NHW	NHW19	tumor
T04.R11.C07	Control Prostate ADC	Control Prostate ADC	Control Prostate ADC
T04.R11.C08	NHW	NHW17	tumor
T04.R11.C09	NHB	NHB39	tumor
T04.R12.C01	HPR	HPR04	stroma
T04.R12.C02	NHB	NHB25	tumor
T04.R12.C03	NHB	NHB17	tumor
T04.R12.C04	HF	HF41	tumor
T04.R12.C05	NHB	NHB08	tumor
T04.R12.C06	HF	HF15	stroma
T04.R12.C07	NHW	NHW40	tumor
T04.R12.C08	HF	HF46	stroma
T04.R12.C09	NHB	NHB08	normal
T04.R13.C01	HF	HF46	tumor
T04.R13.C02	NHB	NHB24	tumor
T04.R13.C03	NHW	NHW17	tumor
T04.R13.C04	HF	HF02	tumor
T04.R13.C05	Control RCC	Control RCC	Control RCC
T04.R13.C06	NHB	NHB03	normal
T04.R13.C07	NHB	NHB16	tumor
T04.R13.C08	NHB	NHB14	normal
T04.R13.C09	NHW	NHW19	tumor
T04.R13.C10	NHB	NHB41	tumor
T04.R14.C01	HPR	HPR04	stroma
T04.R14.C02	NHB	NHB38	tumor
T04.R14.C03	NHW	NHW17	tumor
T04.R14.C04	NHW	NHW08	tumor
T04.R14.C05	NHW	NHW12	tumor
T04.R14.C06	NHB	NHB06	tumor
T04.R14.C07	HPR	HPR33	stroma
T04.R14.C08	HF	HF52	stroma
T04.R14.C09	NHB	NHB41	stroma
T04.R14.C10	HF	HF06	normal
T04.R15.C01	NHB	NHB41	normal
T04.R15.C02	HF	HF02	normal
T04.R15.C03	NHW	NHW19	tumor
T04.R15.C04	NHW	NHW12	tumor
T04.R15.C05	HF	HF52	tumor
T04.R15.C06	NHB	NHB38	normal
T04.R15.C07	NHB	NHB16	normal
T04.R15.C08	NHB	NHB14	tumor
T04.R15.C09	HF	HF46	normal
T04.R15.C10	NHB	NHB39	normal
T05.R01.C03	NHW	NHW15	stroma
T05.R01.C04	HF	HF23	tumor
T05.R01.C05	NHB	NHB15	tumor
T05.R01.C06	HF	HF42	tumor
T05.R01.C07	NHW	NHW02	stroma
T05.R01.C08	HF	HF09	tumor
T05.R01.C09	HF	HF09	tumor
T05.R02.C03	HF	HF27	tumor
T05.R02.C04	NHW	NHW11	tumor
T05.R02.C05	HF	HF32	tumor
T05.R02.C06	HF	HF07	tumor
T05.R02.C07	HF	HF44	tumor
T05.R02.C08	NHB	NHB12	tumor
T05.R02.C09	NHW	NHW02	stroma
T05.R03.C03	HF	HF42	normal
T05.R03.C04	HF	HF47	stroma
T05.R03.C05	HF	HF44	tumor
T05.R03.C06	NHW	NHW35	tumor
T05.R03.C07	Control Normal Salivary gland	Control Normal Salivary gland	Control Normal Salivary gland
T05.R03.C08	HF	HF23	stroma
T05.R03.C09	NHB	NHB40	normal
T05.R04.C01	HF	HF27	tumor
T05.R04.C02	NHW	NHW04	normal
T05.R04.C03	Control Normal Kidney	Control Normal Kidney	Control Normal Kidney
T05.R04.C04	NHB	NHB40	stroma
T05.R04.C05	NHW	NHW32	tumor
T05.R04.C06	HF	HF23	normal
T05.R04.C07	HF	HF18	tumor
T05.R04.C08	NHW	NHW25	tumor
T05.R04.C09	NHW	NHW04	normal
T05.R05.C01	HF	HF14	tumor
T05.R05.C02	NHB	NHB21	stroma
T05.R05.C03	HPR	HPR03	stroma
T05.R05.C04	HF	HF14	tumor
T05.R05.C05	NHB	NHB21	tumor
T05.R05.C06	NHW	NHW32	tumor
T05.R05.C07	NHB	NHB40	tumor
T05.R05.C08	NHB	NHB19	tumor
T05.R05.C09	NHW	NHW02	tumor
T05.R06.C01	HF	HF07	tumor
T05.R06.C02	HF	HF47	tumor
T05.R06.C03	HF	HF27	normal
T05.R06.C04	HF	HF44	tumor
T05.R06.C05	NHB	NHB15	tumor
T05.R06.C06	HPR	HPR28	tumor
T05.R06.C07	HPR	HPR28	tumor
T05.R06.C08	Control Pancreatic ADC	Control Pancreatic ADC	Control Pancreatic ADC
T05.R06.C09	NHB	NHB12	stroma
T05.R07.C01	NHB	NHB21	tumor
T05.R07.C02	Control Prostate ADC	Control Prostate ADC	Control Prostate ADC
T05.R07.C03	NHW	NHW02	tumor
T05.R07.C04	HPR	HPR22	tumor
T05.R07.C05	HF	HF44	stroma
T05.R07.C06	Control RCC	Control RCC	Control RCC
T05.R07.C07	HF	HF09	normal
T05.R07.C08	NHB	NHB44	tumor
T05.R08.C01	NHB	NHB22	stroma
T05.R08.C02	HPR	HPR22	normal
T05.R08.C03	HF	HF18	normal
T05.R08.C04	HF	HF44	normal
T05.R08.C05	HF	HF18	tumor
T05.R08.C06	HPR	HPR03	tumor
T05.R08.C07	HPR	HPR28	tumor
T05.R08.C08	Control ovarian cancer	Control ovarian cancer	Control ovarian cancer
T05.R09.C01	HF	HF09	tumor
T05.R09.C02	HPR	HPR05	normal
T05.R09.C03	Control Normal Colon	Control Normal Colon	Control Normal Colon
T05.R09.C04	NHB	NHB15	stroma
T05.R09.C05	NHW	NHW04	stroma
T05.R09.C06	NHB	NHB19	tumor
T05.R09.C07	HPR	HPR17	tumor
T05.R09.C08	HF	HF49	normal
T05.R10.C01	HPR	HPR05	tumor
T05.R10.C02	NHB	NHB40	tumor
T05.R10.C03	NHB	NHB12	tumor
T05.R10.C04	HF	HF47	tumor
T05.R10.C05	HF	HF47	tumor
T05.R10.C06	NHB	NHB22	normal
T05.R10.C07	NHB	NHB40	tumor
T05.R10.C08	HF	HF42	tumor
T05.R11.C01	NHW	NHW25	tumor
T05.R11.C02	HF	HF32	tumor
T05.R11.C03	NHW	NHW02	normal
T05.R11.C04	NHW	NHW29	tumor
T05.R11.C05	NHW	NHW04	stroma
T05.R11.C06	HF	HF14	tumor
T05.R11.C07	NHB	NHB21	tumor
T05.R11.C08	HF	HF27	tumor
T05.R12.C01	HF	HF27	stroma
T05.R12.C02	NHB	NHB44	normal
T05.R12.C03	HF	HF18	stroma
T05.R12.C04	HF	HF07	tumor
T05.R12.C05	HPR	HPR17	tumor
T05.R12.C06	HPR	HPR29	tumor
T05.R12.C07	NHB	NHB12	tumor
T05.R12.C08	NHB	NHB44	tumor
T05.R13.C01	NHW	NHW15	normal
T05.R13.C02	NHW	NHW35	tumor
T05.R13.C03	HPR	HPR05	tumor
T05.R13.C04	HF	HF32	tumor
T05.R13.C05	NHW	NHW25	stroma
T05.R13.C06	HPR	HPR17	tumor
T05.R13.C07	NHB	NHB19	stroma
T05.R13.C08	NHW	NHW35	tumor
T05.R14.C01	HPR	HPR22	tumor
T05.R14.C02	HPR	HPR10	tumor
T05.R14.C03	HF	HF47	normal
T05.R14.C04	HF	HF49	stroma
T05.R14.C05	NHW	NHW11	tumor
T05.R14.C06	NHB	NHB44	stroma
T05.R14.C07	NHW	NHW02	tumor
T05.R14.C08	NHB	NHB15	tumor
T05.R15.C01	NHB	NHB21	normal
T05.R15.C02	Control Tonsil	Control Tonsil	Control Tonsil
T05.R15.C03	NHW	NHW32	tumor
T05.R15.C04	NHW	NHW11	tumor
T05.R15.C05	NHW	NHW25	tumor
T05.R15.C06	Control Brain GBM	Control Brain GBM	Control Brain GBM
T05.R15.C07	HPR	HPR20	tumor
T05.R15.C08	Control Colon ADC	Control Colon ADC	Control Colon ADC
