# Supplementary material for: Creation and Characterization of a Breast Cancer Tissue Microarray Including Black and White Patients from Florida and Hispanic Patients from Puerto Rico and Florida
Source: Cancer Res Commun. 2025 May 16;5(5):804–13. doi: 10.1158/2767-9764.CRC-24-0650 (PMC12082392; doi:10.1158/2767-9764.CRC-24-0650)
Supplement: Table S4 — Supplementary Table 4: The antibodies used for immunohistochemistry. [file crc-24-0650_table_s4_suppst4.xlsx]

## Sheet: Sheet1
Supplementary Table 4
The antibodies used for immunohistochemistry: Tissue microarray blocks were sectioned and then stained using a Ventana Discovery XT automated system (Ventana Medical Systems, Tucson, AZ) based on the manufacturer's protocol and provided reagents. Briefly, slides were deparaffinized on the automated system with EZ Prep solution (Ventana). The heat-induced antigen retrieval method was used in Cell …
Antigen	Supplier	Catalog #	Dilution	Incubation Time (mins)	2nd antibody
Estrogen Receptor	Ventana	#790-4324	prediluted	16	Ventana OmniMap Anti-Rabbit
Progesterone Receptor	Ventana	#790-2223	prediluted	24	Ventana OmniMap Anti-Rabbit
Her2	Cell Signaling Technologies	#4290	0.111111	32	Ventana OmniMap Anti-Rabbit
Ki-67	Ventana	#790-4286	prediluted	16	Ventana OmniMap Anti-Rabbit
