# Supplementary material for: Creation and Characterization of a Breast Cancer Tissue Microarray Including Black and White Patients from Florida and Hispanic Patients from Puerto Rico and Florida
Source: Cancer Res Commun. 2025 May 16;5(5):804–13. doi: 10.1158/2767-9764.CRC-24-0650 (PMC12082392; doi:10.1158/2767-9764.CRC-24-0650)
Supplement: Table S5 — Supplementary Table 5: IHC scoring values of the 371 tumor cores on the TMA. [file crc-24-0650_table_s5_suppst5.xlsx]

## Sheet: Sheet1
Supplementary Table 5.
IHC scoring values of the 371 tumor cores on the TMA. This table summarizes the data collected on each the 371 tumor cores represented on ME-BRTMA blocks 1-5. Data provided include: TMA_ID (1-5), diagnosis (all here are tumor), cohort (NHB, NHW, HF or HPR), Clinical ER (Positive, Equivocal, Negative, NA [not available]), Clinical PR (Positive, Negative, NA [not available]), Clinical HER2 IHC (Pos…
Patient/Tissue ID	Study_core_id	Clinical ER	Clinical PR	Clinical HER2 IHC	ER_PPN	ER_intensity	ER_note	ER_Categories	ER_CategoriesNoLow	PR_PPN	PR_intensity	PR_note	PR_Categories	HER2_score	HER2_note	HER2_Categories	Ki67_PPN	Ki67_note
HF01	T01.R02.C04	Pos	Pos	NA	100	3	NA	Pos	Pos	50	1	NA	Pos	NA	no tissue	NA	5	NA
HF01	T01.R05.C08	Pos	Pos	NA	NA	NA	no tumor	NA	NA	NA	NA	no tumor	NA	NA	no tumor	NA	NA	no tumor
HF01	T01.R08.C05	Pos	Pos	NA	70	2	NA	Pos	Pos	30	1	NA	Pos	0	NA	Neg	1	NA
HF02	T04.R01.C03	Pos	Pos	Neg	90	3	NA	Pos	Pos	70	3	NA	Pos	2	NA	Equivocal	20	NA
HF02	T04.R02.C03	Pos	Pos	Neg	90	3	NA	Pos	Pos	60	2	NA	Pos	1	NA	Neg	30	NA
HF02	T04.R13.C04	Pos	Pos	Neg	90	3	NA	Pos	Pos	80	3	NA	Pos	2	NA	Equivocal	20	NA
HF03	T01.R09.C07	Neg	Neg	NA	0	NA	NA	Neg	Neg	0	NA	NA	Neg	1	NA	Neg	5	NA
HF03	T01.R14.C08	Neg	Neg	NA	NA	NA	no tissue	NA	NA	NA	NA	no tissue	NA	NA	no tissue	NA	NA	no tissue
HF04	T04.R01.C04	Neg	Neg	NA	0	NA	NA	Neg	Neg	0	NA	NA	Neg	1	NA	Neg	3	NA
HF04	T04.R09.C04	Neg	Neg	NA	0	NA	NA	Neg	Neg	0	NA	NA	Neg	1	NA	Neg	3	NA
HF05	T03.R06.C01	Pos	Neg	NA	0	NA	NA	Neg	Neg	0	NA	NA	Neg	1	NA	Neg	30	NA
HF05	T03.R11.C06	Pos	Neg	NA	0	NA	NA	Neg	Neg	0	NA	NA	Neg	1	NA	Neg	80	NA
HF06	T04.R01.C05	Neg	Neg	Pos	0	NA	NA	Neg	Neg	0	NA	NA	Neg	2	NA	Equivocal	70	NA
HF06	T04.R06.C06	Neg	Neg	Pos	0	NA	NA	Neg	Neg	0	NA	NA	Neg	2	NA	Equivocal	70	NA
HF07	T05.R02.C06	Neg	Neg	Neg	0	NA	NA	Neg	Neg	0	NA	NA	Neg	2	NA	Equivocal	25	NA
HF07	T05.R06.C01	Neg	Neg	Neg	0	NA	NA	Neg	Neg	0	NA	NA	Neg	1	NA	Neg	20	NA
HF07	T05.R12.C04	Neg	Neg	Neg	0	NA	NA	Neg	Neg	0	NA	NA	Neg	2	NA	Equivocal	30	NA
HF08	T01.R12.C01	Neg	Neg	Neg	0	NA	NA	Neg	Neg	0	NA	NA	Neg	1	NA	Neg	20	NA
HF08	T01.R14.C02	Neg	Neg	Neg	0	NA	NA	Neg	Neg	0	NA	NA	Neg	2	NA	Equivocal	5	NA
HF09	T05.R01.C08	Neg	Neg	Neg	0	NA	NA	Neg	Neg	0	NA	NA	Neg	0	NA	Neg	50	NA
HF09	T05.R01.C09	Neg	Neg	Neg	0	NA	NA	Neg	Neg	0	NA	NA	Neg	1	NA	Neg	60	NA
HF09	T05.R09.C01	Neg	Neg	Neg	0	NA	NA	Neg	Neg	0	NA	NA	Neg	NA	no tumor	NA	70	NA
HF10	T01.R02.C07	Pos	Pos	Neg	0	NA	NA	Neg	Neg	0	NA	NA	Neg	0	NA	Neg	40	NA
HF10	T01.R05.C06	Pos	Pos	Neg	90	2	NA	Pos	Pos	0	NA	NA	Neg	0	NA	Neg	40	NA
HF10	T01.R08.C02	Pos	Pos	Neg	100	3	NA	Pos	Pos	0	NA	NA	Neg	1	NA	Neg	40	NA
HF11	T03.R06.C07	Neg	Neg	Neg	0	NA	NA	Neg	Neg	0	NA	NA	Neg	1	NA	Neg	25	NA
HF11	T03.R08.C09	Neg	Neg	Neg	0	NA	NA	Neg	Neg	0	NA	NA	Neg	2	NA	Equivocal	40	NA
HF11	T03.R10.C06	Neg	Neg	Neg	0	NA	NA	Neg	Neg	0	NA	NA	Neg	2	NA	Equivocal	30	NA
HF12	T04.R02.C08	Pos	Neg	NA	100	3	NA	Pos	Pos	0	NA	NA	Neg	2	NA	Equivocal	15	NA
HF12	T04.R04.C03	Pos	Neg	NA	80	3	NA	Pos	Pos	0	NA	NA	Neg	2	NA	Equivocal	10	NA
HF12	T04.R04.C09	Pos	Neg	NA	90	2	NA	Pos	Pos	0	NA	NA	Neg	2	NA	Equivocal	15	NA
HF13	T02.R01.C05	Neg	Neg	NA	0	NA	NA	Neg	Neg	0	NA	NA	Neg	3	NA	Pos	30	NA
HF13	T02.R09.C06	Neg	Neg	NA	0	NA	NA	Neg	Neg	0	NA	NA	Neg	3	NA	Pos	15	NA
HF13	T02.R11.C02	Neg	Neg	NA	0	NA	NA	Neg	Neg	0	NA	NA	Neg	3	NA	Pos	30	NA
HF14	T05.R05.C01	Pos	Neg	NA	40	NA	NA	Pos	Pos	0	NA	NA	Neg	0	NA	Neg	20	NA
HF14	T05.R05.C04	Pos	Neg	NA	50	NA	NA	Pos	Pos	0	NA	NA	Neg	0	NA	Neg	15	NA
HF14	T05.R11.C06	Pos	Neg	NA	30	NA	NA	Pos	Pos	0	NA	NA	Neg	0	NA	Neg	20	NA
HF15	T04.R10.C01	Pos	Pos	NA	80	3	NA	Pos	Pos	100	2	NA	Pos	2	NA	Equivocal	10	NA
HF16	T01.R08.C03	Pos	Pos	NA	100	3	NA	Pos	Pos	0	NA	NA	Neg	1	NA	Neg	1	NA
HF16	T01.R15.C05	Pos	Pos	NA	100	3	NA	Pos	Pos	0	NA	NA	Neg	2	NA	Equivocal	5	NA
HF17	T03.R05.C04	Pos	Neg	NA	90	3	NA	Pos	Pos	0	NA	NA	Neg	0	NA	Neg	70	NA
HF17	T03.R08.C02	Pos	Neg	NA	90	3	NA	Pos	Pos	0	NA	NA	Neg	0	NA	Neg	70	NA
HF17	T03.R08.C07	Pos	Neg	NA	80	2	NA	Pos	Pos	0	NA	NA	Neg	0	NA	Neg	70	NA
HF18	T05.R04.C07	Neg	Neg	Neg	0	NA	NA	Neg	Neg	0	NA	NA	Neg	1	NA	Neg	30	NA
HF18	T05.R08.C05	Neg	Neg	Neg	0	NA	NA	Neg	Neg	0	NA	NA	Neg	1	NA	Neg	30	NA
HF19	T02.R04.C08	Pos	Pos	NA	70	2	NA	Pos	Pos	0	NA	NA	Neg	2	NA	Equivocal	20	NA
HF19	T02.R07.C03	Pos	Pos	NA	90	2	NA	Pos	Pos	10	1	NA	Pos	2	NA	Equivocal	15	NA
HF20	T03.R06.C06	Neg	Neg	NA	0	NA	NA	Neg	Neg	0	NA	NA	Neg	1	NA	Neg	50	NA
HF20	T03.R09.C01	Neg	Neg	NA	0	NA	NA	Neg	Neg	0	NA	NA	Neg	0	NA	Neg	50	NA
HF20	T03.R13.C08	Neg	Neg	NA	0	NA	NA	Neg	Neg	0	NA	NA	Neg	0	NA	Neg	70	NA
HF21	T03.R01.C07	Neg	Neg	NA	0	NA	NA	Neg	Neg	0	NA	NA	Neg	1	NA	Neg	40	NA
HF21	T03.R03.C05	Neg	Neg	NA	0	NA	NA	Neg	Neg	0	NA	NA	Neg	1	NA	Neg	30	NA
HF21	T03.R04.C06	Neg	Neg	NA	0	NA	NA	Neg	Neg	0	NA	NA	Neg	1	NA	Neg	25	NA
HF23	T05.R01.C04	Pos	Pos	NA	70	NA	NA	Pos	Pos	0	NA	NA	Neg	3	NA	Pos	15	NA
HF24	T03.R03.C03	Pos	Neg	NA	80	2	NA	Pos	Pos	1	2	NA	Pos	2	NA	Equivocal	5	NA
HF24	T03.R05.C07	Pos	Neg	NA	90	2	NA	Pos	Pos	0	NA	NA	Neg	1	NA	Neg	10	NA
HF26	T01.R03.C04	Pos	Neg	NA	NA	NA	tissue folded	NA	NA	0	NA	NA	Neg	NA	no tissue	NA	1	NA
HF26	T01.R11.C06	Pos	Neg	NA	50	2	NA	Pos	Pos	0	NA	NA	Neg	2	NA	Equivocal	1	NA
HF26	T01.R13.C08	Pos	Neg	NA	80	2	NA	Pos	Pos	0	NA	NA	Neg	2	NA	Equivocal	1	NA
HF27	T05.R02.C03	Pos	Pos	NA	70	NA	NA	Pos	Pos	90	NA	NA	Pos	1	NA	Neg	2	NA
HF27	T05.R04.C01	Pos	Pos	NA	80	NA	NA	Pos	Pos	90	NA	NA	Pos	1	NA	Neg	5	NA
HF27	T05.R11.C08	Pos	Pos	NA	80	NA	NA	Pos	Pos	90	NA	NA	Pos	1	NA	Neg	5	NA
HF28	T03.R01.C04	Pos	Pos	NA	0	NA	NA	Neg	Neg	0	NA	NA	Neg	2	NA	Equivocal	30	NA
HF29	T02.R07.C02	Neg	Neg	NA	0	NA	NA	Neg	Neg	0	NA	NA	Neg	2	NA	Equivocal	15	NA
HF29	T02.R10.C07	Neg	Neg	NA	0	NA	NA	Neg	Neg	0	NA	NA	Neg	2	NA	Equivocal	20	NA
HF30	T01.R05.C02	Pos	Pos	NA	100	2	NA	Pos	Pos	40	2	NA	Pos	2	NA	Equivocal	50	NA
HF30	T01.R10.C06	Pos	Pos	NA	80	3	NA	Pos	Pos	60	2	NA	Pos	2	NA	Equivocal	5	NA
HF31	T02.R13.C03	Pos	Pos	Neg	90	3	NA	Pos	Pos	10	2	NA	Pos	1	NA	Neg	15	NA
HF32	T05.R02.C05	Pos	Pos	Neg	60	NA	NA	Pos	Pos	30	NA	NA	Pos	1	NA	Neg	25	NA
HF32	T05.R11.C02	Pos	Pos	Neg	50	NA	NA	Pos	Pos	20	NA	NA	Pos	1	NA	Neg	10	NA
HF32	T05.R13.C04	Pos	Pos	Neg	80	NA	NA	Pos	Pos	60	NA	NA	Pos	2	NA	Equivocal	20	NA
HF34	T02.R03.C04	Neg	Neg	Neg	0	NA	NA	Neg	Neg	0	NA	NA	Neg	2	NA	Equivocal	30	NA
HF34	T02.R13.C04	Neg	Neg	Neg	0	NA	NA	Neg	Neg	0	NA	NA	Neg	1	NA	Neg	60	NA
HF35	T03.R02.C07	Neg	Neg	Neg	0	NA	NA	Neg	Neg	0	NA	NA	Neg	1	NA	Neg	60	NA
HF35	T03.R04.C02	Neg	Neg	Neg	0	NA	NA	Neg	Neg	0	NA	NA	Neg	1	NA	Neg	30	NA
HF36	T03.R03.C04	Pos	Neg	Neg	20	1	NA	Pos	Pos	0	NA	NA	Neg	0	NA	Neg	40	NA
HF36	T03.R11.C07	Pos	Neg	Neg	0	NA	NA	Neg	Neg	0	NA	NA	Neg	0	NA	Neg	40	NA
HF36	T03.R12.C05	Pos	Neg	Neg	0	NA	NA	Neg	Neg	0	NA	NA	Neg	0	NA	Neg	70	NA
HF37	T01.R04.C07	Pos	Neg	Pos	0	NA	NA	Neg	Neg	0	NA	NA	Neg	3	NA	Pos	80	NA
HF37	T01.R06.C05	Pos	Neg	Pos	0	NA	NA	Neg	Neg	0	NA	NA	Neg	3	NA	Pos	80	NA
HF37	T01.R15.C04	Pos	Neg	Pos	0	NA	NA	Neg	Neg	0	NA	NA	Neg	3	NA	Pos	80	NA
HF38	T01.R05.C04	Neg	Neg	Pos	0	NA	NA	Neg	Neg	0	NA	NA	Neg	3	NA	Pos	40	NA
HF39	T01.R03.C05	Pos	Pos	Neg	100	3	NA	Pos	Pos	90	3	NA	Pos	0	NA	Neg	5	NA
HF39	T01.R08.C04	Pos	Pos	Neg	100	3	NA	Pos	Pos	90	3	NA	Pos	1	NA	Neg	10	NA
HF39	T01.R09.C02	Pos	Pos	Neg	100	3	NA	Pos	Pos	100	3	NA	Pos	1	NA	Neg	NA	no tumor
HF40	T02.R10.C01	Neg	Neg	Neg	0	NA	NA	Neg	Neg	0	NA	NA	Neg	1	NA	Neg	60	NA
HF40	T02.R11.C04	Neg	Neg	Neg	0	NA	NA	Neg	Neg	0	NA	NA	Neg	2	NA	Equivocal	40	NA
HF40	T02.R15.C06	Neg	Neg	Neg	0	NA	NA	Neg	Neg	0	NA	NA	Neg	1	NA	Neg	30	NA
HF41	T04.R08.C07	Neg	Neg	Neg	0	NA	NA	Neg	Neg	0	NA	NA	Neg	1	NA	Neg	60	NA
HF41	T04.R09.C06	Neg	Neg	Neg	0	NA	NA	Neg	Neg	0	NA	NA	Neg	0	NA	Neg	60	NA
HF41	T04.R12.C04	Neg	Neg	Neg	0	NA	NA	Neg	Neg	0	NA	NA	Neg	0	NA	Neg	80	NA
HF42	T05.R01.C06	Pos	Pos	Neg	100	NA	NA	Pos	Pos	20	NA	NA	Pos	2	NA	Equivocal	2	NA
HF42	T05.R10.C08	Pos	Pos	Neg	80	NA	NA	Pos	Pos	30	NA	NA	Pos	2	NA	Equivocal	1	NA
HF43	T02.R02.C04	Pos	Pos	Neg	100	3	NA	Pos	Pos	0	NA	NA	Neg	2	NA	Equivocal	5	NA
HF43	T02.R04.C06	Pos	Pos	Neg	100	3	NA	Pos	Pos	5	1	NA	Pos	2	NA	Equivocal	2	NA
HF43	T02.R11.C07	Pos	Pos	Neg	100	3	NA	Pos	Pos	5	2	NA	Pos	2	NA	Equivocal	10	NA
HF44	T05.R02.C07	Pos	Pos	Neg	100	NA	NA	Pos	Pos	0	NA	NA	Neg	0	NA	Neg	10	NA
HF44	T05.R03.C05	Pos	Pos	Neg	100	NA	NA	Pos	Pos	1	NA	NA	Pos	0	NA	Neg	15	NA
HF44	T05.R06.C04	Pos	Pos	Neg	100	NA	NA	Pos	Pos	20	NA	NA	Pos	0	NA	Neg	40	NA
HF45	T03.R05.C06	Pos	Pos	Neg	90	3	NA	Pos	Pos	60	2	NA	Pos	0	NA	Neg	0	NA
HF45	T03.R08.C05	Pos	Pos	Neg	100	3	NA	Pos	Pos	NA	NA	no tumor	NA	2	NA	Equivocal	5	NA
HF46	T04.R01.C09	Pos	Pos	Neg	80	2	NA	Pos	Pos	100	3	NA	Pos	2	NA	Equivocal	10	NA
HF46	T04.R06.C08	Pos	Pos	Neg	80	2	NA	Pos	Pos	70	2	NA	Pos	2	NA	Equivocal	1	NA
HF46	T04.R13.C01	Pos	Pos	Neg	90	2	NA	Pos	Pos	85	2	NA	Pos	2	NA	Equivocal	20	NA
HF47	T05.R06.C02	Neg	Neg	Neg	0	NA	NA	Neg	Neg	0	NA	NA	Neg	2	NA	Equivocal	30	NA
HF47	T05.R10.C04	Neg	Neg	Neg	NA	NA	no tumor	NA	NA	NA	NA	no tumor	NA	NA	no tumor	NA	NA	no tumor
HF47	T05.R10.C05	Neg	Neg	Neg	0	NA	NA	Neg	Neg	0	NA	NA	Neg	2	NA	Equivocal	70	NA
HF48	T02.R12.C05	Neg	Neg	Neg	0	NA	NA	Neg	Neg	0	NA	NA	Neg	2	NA	Equivocal	30	NA
HF50	T03.R04.C05	Pos	Pos	Neg	80	3	NA	Pos	Pos	NA	NA	no tissue	NA	2	NA	Equivocal	NA	no tumor
HF51	T03.R04.C08	Pos	Pos	Pos	90	3	NA	Pos	Pos	80	2	NA	Pos	1	NA	Neg	5	NA
HF51	T03.R06.C02	Pos	Pos	Pos	NA	NA	no tumor	NA	NA	NA	NA	no tumor	NA	NA	no tumor	NA	NA	no tumor
HF52	T04.R15.C05	NA	NA	NA	100	3	NA	Pos	Pos	0	NA	NA	Neg	2	NA	Equivocal	5	NA
HPR01	T03.R01.C05	NA	NA	NA	0	NA	NA	Neg	Neg	0	NA	NA	Neg	1	NA	Neg	90	NA
HPR01	T03.R11.C01	NA	NA	NA	0	NA	NA	Neg	Neg	0	NA	NA	Neg	0	NA	Neg	80	NA
HPR02	T02.R01.C03	NA	NA	NA	0	NA	NA	Neg	Neg	0	NA	NA	Neg	0	NA	Neg	40	NA
HPR02	T02.R14.C01	NA	NA	NA	0	NA	NA	Neg	Neg	0	NA	NA	Neg	0	NA	Neg	50	NA
HPR02	T02.R15.C04	NA	NA	NA	0	NA	NA	Neg	Neg	0	NA	NA	Neg	0	NA	Neg	60	NA
HPR03	T05.R08.C06	NA	NA	NA	100	NA	NA	Pos	Pos	NA	NA	no tumor	NA	2	NA	Equivocal	30	NA
HPR04	T04.R09.C02	NA	NA	NA	90	2	NA	Pos	Pos	100	3	NA	Pos	2	NA	Equivocal	30	NA
HPR04	T04.R10.C02	NA	NA	NA	100	2	NA	Pos	Pos	100	3	NA	Pos	2	NA	Equivocal	15	NA
HPR05	T05.R10.C01	Pos	Pos	Neg	60	NA	NA	Pos	Pos	60	NA	NA	Pos	2	NA	Equivocal	25	NA
HPR05	T05.R13.C03	Pos	Pos	Neg	70	NA	NA	Pos	Pos	40	NA	NA	Pos	2	NA	Equivocal	15	NA
HPR06	T01.R14.C01	NA	NA	NA	100	3	NA	Pos	Pos	0	NA	NA	Neg	0	NA	Neg	1	NA
HPR06	T01.R14.C05	NA	NA	NA	90	3	NA	Pos	Pos	NA	NA	no tumor	NA	NA	no tumor	NA	0	NA
HPR07	T02.R01.C08	NA	NA	NA	100	3	NA	Pos	Pos	80	3	NA	Pos	1	NA	Neg	NA	no tumor
HPR07	T02.R04.C03	NA	NA	NA	100	3	NA	Pos	Pos	80	2	NA	Pos	1	NA	Neg	5	NA
HPR07	T02.R08.C03	NA	NA	NA	100	3	NA	Pos	Pos	30	2	NA	Pos	1	NA	Neg	10	NA
HPR08	T01.R04.C03	Pos	Pos	Neg	50	1	NA	Pos	Pos	0	NA	NA	Neg	0	NA	Neg	3	NA
HPR09	T02.R02.C05	Pos	Pos	Pos	20	1	NA	Pos	Pos	20	1	NA	Pos	2	NA	Equivocal	0	NA
HPR09	T02.R05.C06	Pos	Pos	Pos	0	NA	NA	Neg	Neg	0	NA	NA	Neg	1	NA	Neg	0	NA
HPR09	T02.R10.C03	Pos	Pos	Pos	90	2	NA	Pos	Pos	90	2	NA	Pos	2	NA	Equivocal	0	NA
HPR10	T05.R14.C02	Pos	Pos	Neg	90	NA	NA	Pos	Pos	90	NA	NA	Pos	1	NA	Neg	1	NA
HPR11	T03.R02.C03	NA	NA	NA	0	NA	NA	Neg	Neg	0	NA	NA	Neg	2	NA	Equivocal	40	NA
HPR11	T03.R09.C04	NA	NA	NA	0	NA	NA	Neg	Neg	0	NA	NA	Neg	2	NA	Equivocal	80	NA
HPR12	T03.R02.C04	Pos	Neg	Neg	80	2	NA	Pos	Pos	20	1	NA	Pos	2	NA	Equivocal	20	NA
HPR12	T03.R07.C04	Pos	Neg	Neg	90	3	NA	Pos	Pos	90	2	NA	Pos	2	NA	Equivocal	20	NA
HPR13	T01.R08.C01	Pos	Pos	Borderline	90	2	NA	Pos	Pos	50	2	NA	Pos	2	NA	Equivocal	1	NA
HPR13	T01.R12.C03	Pos	Pos	Borderline	90	1	NA	Pos	Pos	20	1	NA	Pos	2	NA	Equivocal	0	NA
HPR13	T01.R13.C05	Pos	Pos	Borderline	80	1	NA	Pos	Pos	0	NA	NA	Neg	2	NA	Equivocal	0	NA
HPR14	T04.R07.C09	Pos	Pos	NA	60	NA	NA	Pos	Pos	5	1	NA	Pos	2	NA	Equivocal	15	NA
HPR15	T02.R13.C01	NA	NA	NA	20	1	NA	Pos	Pos	70	3	NA	Pos	2	NA	Equivocal	5	NA
HPR15	T02.R14.C07	NA	NA	NA	50	2	NA	Pos	Pos	70	3	NA	Pos	2	NA	Equivocal	3	NA
HPR16	T04.R05.C07	Pos	Pos	Neg	80	3	NA	Pos	Pos	60	2	NA	Pos	2	NA	Equivocal	20	NA
HPR17	T05.R09.C07	Pos	Pos	Pos	100	NA	NA	Pos	Pos	90	NA	NA	Pos	2	NA	Equivocal	15	NA
HPR17	T05.R12.C05	Pos	Pos	Pos	90	NA	NA	Pos	Pos	60	NA	NA	Pos	2	NA	Equivocal	10	NA
HPR17	T05.R13.C06	Pos	Pos	Pos	90	NA	NA	Pos	Pos	50	NA	NA	Pos	2	NA	Equivocal	15	NA
HPR18	T01.R13.C01	Pos	Pos	Pos	40	2	NA	Pos	Pos	0	NA	NA	Neg	3	NA	Pos	30	NA
HPR18	T03.R14.C01	Pos	Pos	Pos	80	2	NA	Pos	Pos	1	2	NA	Pos	3	NA	Pos	10	NA
HPR19	T03.R03.C06	NA	NA	NA	100	3	NA	Pos	Pos	2	3	NA	Pos	2	NA	Equivocal	3	NA
HPR19	T03.R15.C07	NA	NA	NA	100	3	NA	Pos	Pos	0	NA	NA	Neg	1	NA	Neg	5	NA
HPR20	T05.R15.C07	Pos	Pos	Neg	90	NA	NA	Pos	Pos	0	NA	NA	Neg	0	NA	Neg	0	NA
HPR21	T02.R14.C02	Pos	Pos	Neg	100	3	NA	Pos	Pos	50	1	NA	Pos	2	NA	Equivocal	10	NA
HPR22	T05.R07.C04	NA	NA	NA	NA	NA	no tumor	NA	NA	NA	NA	no tumor	NA	NA	no tumor	NA	NA	no tumor
HPR22	T05.R14.C01	NA	NA	NA	100	NA	NA	Pos	Pos	80	NA	NA	Pos	1	NA	Neg	1	NA
HPR23	T01.R06.C01	Pos	Neg	Neg	5	1	NA	Low Pos	Pos	0	NA	NA	Neg	0	NA	Neg	80	NA
HPR23	T01.R12.C02	Pos	Neg	Neg	5	1	NA	Low Pos	Pos	0	NA	NA	Neg	0	NA	Neg	70	NA
HPR24	T02.R07.C04	NA	NA	NA	0	NA	NA	Neg	Neg	0	NA	NA	Neg	1	NA	Neg	50	NA
HPR24	T02.R12.C06	NA	NA	NA	0	NA	NA	Neg	Neg	0	NA	NA	Neg	1	NA	Neg	30	NA
HPR25	T04.R05.C08	Pos	Neg	Pos	90	3	NA	Pos	Pos	0	NA	NA	Neg	0	NA	Neg	30	NA
HPR25	T04.R10.C03	Pos	Neg	Pos	80	3	NA	Pos	Pos	0	NA	NA	Neg	1	NA	Neg	10	NA
HPR26	T01.R02.C05	Pos	Pos	Neg	0	NA	NA	Neg	Neg	0	NA	NA	Neg	0	NA	Neg	50	NA
HPR27	T01.R04.C08	Pos	Pos	Neg	90	3	NA	Pos	Pos	0	NA	NA	Neg	2	NA	Equivocal	10	NA
HPR27	T01.R09.C03	Pos	Pos	Neg	80	3	NA	Pos	Pos	0	NA	NA	Neg	2	NA	Equivocal	10	NA
HPR27	T01.R11.C03	Pos	Pos	Neg	70	2	NA	Pos	Pos	0	NA	NA	Neg	2	NA	Equivocal	10	NA
HPR28	T05.R06.C06	Pos	Pos	Neg	NA	NA	no tissue	NA	NA	90	NA	NA	Pos	2	NA	Equivocal	NA	no tissue
HPR28	T05.R06.C07	Pos	Pos	Neg	100	NA	NA	Pos	Pos	50	NA	NA	Pos	2	NA	Equivocal	0	NA
HPR28	T05.R08.C07	Pos	Pos	Neg	NA	NA	no tumor	NA	NA	NA	NA	no tumor	NA	NA	no tumor	NA	NA	no tumor
HPR29	T01.R05.C05	Pos	Pos	Neg	NA	NA	no tissue	NA	NA	NA	NA	no tissue	NA	NA	no tissue	NA	NA	no tissue
HPR29	T05.R12.C06	Pos	Pos	Neg	NA	NA	no tissue	NA	NA	NA	NA	no tissue	NA	NA	no tissue	NA	NA	no tissue
HPR30	T02.R07.C06	Neg	Neg	Neg	0	NA	NA	Neg	Neg	0	NA	NA	Neg	2	NA	Equivocal	20	NA
HPR30	T02.R10.C08	Neg	Neg	Neg	0	NA	NA	Neg	Neg	0	NA	NA	Neg	2	NA	Equivocal	NA	no tumor
HPR30	T02.R11.C06	Neg	Neg	Neg	0	NA	NA	Neg	Neg	0	NA	NA	Neg	2	NA	Equivocal	20	NA
HPR31	T03.R15.C01	Equivocal	Pos	Neg	0	NA	NA	Neg	Neg	0	NA	NA	Neg	1	NA	Neg	70	NA
HPR32	T03.R05.C09	Neg	Neg	Neg	0	NA	NA	Neg	Neg	0	NA	NA	Neg	1	NA	Neg	40	NA
HPR32	T03.R09.C09	Neg	Neg	Neg	0	NA	NA	Neg	Neg	0	NA	NA	Neg	1	NA	Neg	70	NA
HPR32	T03.R10.C05	Neg	Neg	Neg	0	NA	NA	Neg	Neg	0	NA	NA	Neg	1	NA	Neg	70	NA
HPR32	T04.R03.C09	Neg	Neg	Neg	0	NA	NA	Neg	Neg	0	NA	NA	Neg	1	NA	Neg	90	NA
HPR32	T04.R10.C04	Neg	Neg	Neg	0	NA	NA	Neg	Neg	0	NA	NA	Neg	2	NA	Equivocal	80	NA
HPR32	T04.R10.C09	Neg	Neg	Neg	0	NA	NA	Neg	Neg	0	NA	NA	Neg	1	NA	Neg	90	NA
HPR33	T04.R03.C06	Pos	Neg	Neg	100	3	NA	Pos	Pos	0	NA	NA	Neg	1	NA	Neg	50	NA
HPR33	T04.R08.C02	Pos	Neg	Neg	100	3	NA	Pos	Pos	0	NA	NA	Neg	1	NA	Neg	70	NA
HPR34	T02.R04.C04	Pos	Pos	Neg	100	3	NA	Pos	Pos	70	1	NA	Pos	1	NA	Neg	15	NA
HPR34	T02.R08.C06	Pos	Pos	Neg	100	3	NA	Pos	Pos	60	2	NA	Pos	1	NA	Neg	5	NA
HPR34	T02.R09.C07	Pos	Pos	Neg	100	3	NA	Pos	Pos	70	2	NA	Pos	1	NA	Neg	10	NA
HPR34	T04.R06.C04	Pos	Pos	Neg	100	3	NA	Pos	Pos	70	2	NA	Pos	1	NA	Neg	10	NA
HPR35	T04.R06.C07	Pos	Pos	Neg	100	3	NA	Pos	Pos	80	2	NA	Pos	1	NA	Neg	5	NA
HPR35	T04.R10.C06	Pos	Pos	Neg	100	3	NA	Pos	Pos	90	3	NA	Pos	0	NA	Neg	2	NA
HPR35	T04.R11.C05	Pos	Pos	Neg	100	3	NA	Pos	Pos	0	NA	NA	Neg	0	NA	Neg	30	NA
HPR36	T03.R01.C03	NA	NA	NA	0	NA	NA	Neg	Neg	0	NA	NA	Neg	2	NA	Equivocal	5	NA
HPR36	T03.R07.C02	NA	NA	NA	0	NA	NA	Neg	Neg	0	NA	NA	Neg	2	NA	Equivocal	30	NA
HPR36	T03.R15.C08	NA	NA	NA	0	NA	NA	Neg	Neg	0	NA	NA	Neg	1	NA	Neg	10	NA
NHB03	T04.R06.C01	NA	NA	NA	0	NA	NA	Neg	Neg	0	NA	NA	Neg	0	NA	Neg	60	NA
NHB03	T04.R11.C03	NA	NA	NA	0	NA	NA	Neg	Neg	0	NA	NA	Neg	1	NA	Neg	40	NA
NHB04	T02.R03.C08	NA	NA	NA	100	3	NA	Pos	Pos	100	3	NA	Pos	2	NA	Equivocal	0	NA
NHB04	T02.R07.C05	NA	NA	NA	100	3	NA	Pos	Pos	100	3	NA	Pos	2	NA	Equivocal	40	NA
NHB05	T02.R03.C07	Neg	Neg	NA	0	NA	NA	Neg	Neg	0	NA	NA	Neg	2	NA	Equivocal	50	NA
NHB05	T02.R06.C01	Neg	Neg	NA	0	NA	NA	Neg	Neg	0	NA	NA	Neg	2	NA	Equivocal	70	NA
NHB05	T02.R15.C02	Neg	Neg	NA	0	NA	NA	Neg	Neg	0	NA	NA	Neg	2	NA	Equivocal	30	NA
NHB06	T04.R14.C06	Pos	Pos	NA	70	3	NA	Pos	Pos	0	NA	NA	Neg	1	NA	Neg	30	NA
NHB08	T04.R01.C06	Neg	Neg	Pos	0	NA	NA	Neg	Neg	0	NA	NA	Neg	3	NA	Pos	80	NA
NHB08	T04.R07.C04	Neg	Neg	Pos	0	NA	NA	Neg	Neg	0	NA	NA	Neg	3	NA	Pos	80	NA
NHB08	T04.R12.C05	Neg	Neg	Pos	0	NA	NA	Neg	Neg	0	NA	NA	Neg	3	NA	Pos	70	NA
NHB11	T02.R10.C05	Neg	Neg	NA	0	NA	NA	Neg	Neg	0	NA	NA	Neg	2	NA	Equivocal	70	NA
NHB11	T02.R14.C04	Neg	Neg	NA	0	NA	NA	Neg	Neg	0	NA	NA	Neg	2	NA	Equivocal	70	NA
NHB12	T05.R02.C08	Neg	Neg	Neg	0	NA	NA	Neg	Neg	0	NA	NA	Neg	2	NA	Equivocal	50	NA
NHB12	T05.R10.C03	Neg	Neg	Neg	0	NA	NA	Neg	Neg	0	NA	NA	Neg	2	NA	Equivocal	40	NA
NHB12	T05.R12.C07	Neg	Neg	Neg	0	NA	NA	Neg	Neg	0	NA	NA	Neg	2	NA	Equivocal	60	NA
NHB13	T03.R06.C04	Neg	Pos	Neg	NA	NA	no tumor	NA	NA	NA	NA	no tumor	NA	1	NA	Neg	NA	no tumor
NHB13	T03.R11.C04	Neg	Pos	Neg	0	NA	NA	Neg	Neg	10	2	NA	Pos	1	NA	Neg	50	NA
NHB13	T03.R14.C06	Neg	Pos	Neg	0	NA	NA	Neg	Neg	0	NA	NA	Neg	1	NA	Neg	50	NA
NHB14	T04.R03.C07	Neg	Neg	Neg	0	NA	NA	Neg	Neg	0	NA	NA	Neg	1	NA	Neg	90	NA
NHB14	T04.R06.C02	Neg	Neg	Neg	0	NA	NA	Neg	Neg	0	NA	NA	Neg	2	NA	Equivocal	90	NA
NHB14	T04.R15.C08	Neg	Neg	Neg	0	NA	NA	Neg	Neg	0	NA	NA	Neg	1	NA	Neg	90	NA
NHB15	T05.R01.C05	Pos	Pos	Neg	100	NA	NA	Pos	Pos	70	NA	NA	Pos	2	NA	Equivocal	20	NA
NHB15	T05.R06.C05	Pos	Pos	Neg	NA	NA	no tumor	NA	NA	NA	NA	no tumor	NA	NA	no tumor	NA	NA	no tissue
NHB15	T05.R14.C08	Pos	Pos	Neg	100	NA	NA	Pos	Pos	70	NA	NA	Pos	2	NA	Equivocal	NA	no tissue
NHB16	T04.R04.C05	Pos	Pos	NA	80	2	NA	Pos	Pos	0	NA	NA	Neg	1	NA	Neg	1	NA
NHB16	T04.R13.C07	Pos	Pos	NA	60	2	NA	Pos	Pos	0	NA	NA	Neg	2	NA	Equivocal	1	NA
NHB17	T04.R01.C08	Pos	Pos	NA	90	3	NA	Pos	Pos	60	2	NA	Pos	2	NA	Equivocal	10	NA
NHB17	T04.R08.C03	Pos	Pos	NA	80	3	NA	Pos	Pos	50	2	NA	Pos	2	NA	Equivocal	10	NA
NHB17	T04.R12.C03	Pos	Pos	NA	90	3	NA	Pos	Pos	30	2	NA	Pos	2	NA	Equivocal	25	NA
NHB18	T03.R02.C06	Neg	Neg	NA	0	NA	NA	Neg	Neg	0	NA	NA	Neg	2	NA	Equivocal	30	NA
NHB18	T03.R11.C08	Neg	Neg	NA	0	NA	NA	Neg	Neg	0	NA	NA	Neg	2	NA	Equivocal	40	NA
NHB18	T03.R13.C06	Neg	Neg	NA	0	NA	NA	Neg	Neg	0	NA	NA	Neg	2	NA	Equivocal	30	NA
NHB19	T05.R05.C08	Neg	Neg	Neg	0	NA	NA	Neg	Neg	0	NA	NA	Neg	0	NA	Neg	70	NA
NHB19	T05.R09.C06	Neg	Neg	Neg	0	NA	NA	Neg	Neg	NA	NA	no tumor	NA	2	NA	Equivocal	70	NA
NHB20	T03.R05.C05	Pos	Pos	Neg	100	3	NA	Pos	Pos	0	NA	NA	Neg	2	NA	Equivocal	1	NA
NHB20	T03.R08.C03	Pos	Pos	Neg	90	3	NA	Pos	Pos	0	NA	NA	Neg	1	NA	Neg	0	NA
NHB20	T03.R11.C03	Pos	Pos	Neg	100	3	NA	Pos	Pos	0	NA	NA	Neg	2	NA	Equivocal	3	NA
NHB21	T05.R05.C05	Neg	Neg	Pos	0	NA	NA	Neg	Neg	0	NA	NA	Neg	1	NA	Neg	20	NA
NHB21	T05.R07.C01	Neg	Neg	Pos	0	NA	NA	Neg	Neg	0	NA	NA	Neg	0	NA	Neg	50	NA
NHB21	T05.R11.C07	Neg	Neg	Pos	0	NA	NA	Neg	Neg	0	NA	NA	Neg	0	NA	Neg	60	NA
NHB24	T04.R07.C08	Neg	Neg	Neg	0	NA	NA	Neg	Neg	0	NA	NA	Neg	2	NA	Equivocal	15	NA
NHB24	T04.R08.C08	Neg	Neg	Neg	0	NA	NA	Neg	Neg	0	NA	NA	Neg	2	NA	Equivocal	40	NA
NHB24	T04.R13.C02	Neg	Neg	Neg	0	NA	NA	Neg	Neg	0	NA	NA	Neg	1	NA	Neg	30	NA
NHB25	T04.R12.C02	Neg	Neg	Neg	0	NA	NA	Neg	Neg	0	NA	NA	Neg	1	NA	Neg	90	NA
NHB26	T01.R08.C08	Pos	Pos	Neg	0	NA	NA	Neg	Neg	0	NA	NA	Neg	0	NA	Neg	30	NA
NHB26	T01.R11.C08	Pos	Pos	Neg	0	NA	NA	Neg	Neg	0	NA	NA	Neg	0	NA	Neg	70	NA
NHB27	T03.R13.C03	Neg	Neg	Neg	1	3	NA	Low Pos	Pos	0	NA	NA	Neg	2	NA	Equivocal	70	NA
NHB28	T02.R12.C03	Neg	Neg	Neg	0	NA	NA	Neg	Neg	0	NA	NA	Neg	1	NA	Neg	80	NA
NHB30	T01.R07.C08	Pos	Pos	Pos	80	3	NA	Pos	Pos	5	2	NA	Pos	3	NA	Pos	20	NA
NHB31	T02.R04.C01	Neg	Neg	Neg	NA	NA	no tumor	NA	NA	NA	NA	no tumor	NA	2	NA	Equivocal	0	NA
NHB31	T02.R06.C06	Neg	Neg	Neg	NA	NA	no tumor	NA	NA	NA	NA	no tumor	NA	NA	no tumor	NA	NA	no tumor
NHB31	T02.R08.C01	Neg	Neg	Neg	NA	NA	no tumor	NA	NA	NA	NA	no tumor	NA	NA	no tumor	NA	NA	no tumor
NHB32	T03.R04.C03	Neg	Neg	Neg	0	NA	NA	Neg	Neg	0	NA	NA	Neg	0	NA	Neg	30	NA
NHB32	T03.R07.C09	Neg	Neg	Neg	0	NA	NA	Neg	Neg	0	NA	NA	Neg	0	NA	Neg	20	NA
NHB32	T03.R12.C06	Neg	Neg	Neg	0	NA	NA	Neg	Neg	0	NA	NA	Neg	0	NA	Neg	40	NA
NHB33	T03.R12.C07	Neg	Pos	Neg	0	NA	NA	Neg	Neg	0	NA	NA	Neg	2	NA	Equivocal	40	NA
NHB34	T02.R08.C07	Pos	Neg	Pos	5	1	NA	Low Pos	Pos	0	NA	NA	Neg	3	NA	Pos	30	NA
NHB34	T02.R12.C08	Pos	Neg	Pos	0	NA	NA	Neg	Neg	NA	NA	no tissue	NA	3	NA	Pos	25	NA
NHB34	T02.R15.C03	Pos	Neg	Pos	10	1	NA	Low Pos	Pos	0	NA	NA	Neg	3	NA	Pos	70	NA
NHB35	T01.R08.C07	Neg	Pos	Neg	0	NA	NA	Neg	Neg	0	NA	NA	Neg	2	NA	Equivocal	30	NA
NHB35	T01.R12.C06	Neg	Pos	Neg	0	NA	NA	Neg	Neg	0	NA	NA	Neg	2	NA	Equivocal	20	NA
NHB35	T01.R12.C07	Neg	Pos	Neg	0	NA	NA	Neg	Neg	0	NA	NA	Neg	2	NA	Equivocal	10	NA
NHB36	T01.R06.C04	Neg	Neg	Neg	0	NA	NA	Neg	Neg	0	NA	NA	Neg	2	NA	Equivocal	60	NA
NHB36	T01.R07.C02	Neg	Neg	Neg	0	NA	NA	Neg	Neg	0	NA	NA	Neg	1	NA	Neg	60	NA
NHB36	T01.R10.C03	Neg	Neg	Neg	0	NA	NA	Neg	Neg	0	NA	NA	Neg	2	NA	Equivocal	80	NA
NHB37	T03.R13.C05	Pos	Neg	Pos	NA	NA	no tissue	NA	NA	NA	NA	no tissue	NA	NA	no tissue	NA	NA	no tissue
NHB38	T04.R02.C06	Neg	Neg	Neg	NA	NA	no tumor	NA	NA	0	NA	NA	Neg	NA	no tumor	NA	NA	no tumor
NHB38	T04.R05.C03	Neg	Neg	Neg	NA	NA	no tumor	NA	NA	NA	NA	no tumor	NA	NA	no tumor	NA	NA	no tumor
NHB38	T04.R14.C02	Neg	Neg	Neg	NA	NA	no tumor	NA	NA	NA	NA	no tumor	NA	NA	no tumor	NA	NA	no tumor
NHB39	T04.R09.C01	Pos	Pos	Neg	100	3	NA	Pos	Pos	90	2	NA	Pos	1	NA	Neg	70	NA
NHB39	T04.R09.C08	Pos	Pos	Neg	100	3	NA	Pos	Pos	70	3	NA	Pos	1	NA	Neg	30	NA
NHB39	T04.R11.C09	Pos	Pos	Neg	100	3	NA	Pos	Pos	90	3	NA	Pos	1	NA	Neg	40	NA
NHB40	T05.R05.C07	Neg	Neg	Neg	0	NA	NA	Neg	Neg	0	NA	NA	Neg	0	NA	Neg	40	NA
NHB40	T05.R10.C02	Neg	Neg	Neg	0	NA	NA	Neg	Neg	0	NA	NA	Neg	0	NA	Neg	80	NA
NHB40	T05.R10.C07	Neg	Neg	Neg	0	NA	NA	Neg	Neg	0	NA	NA	Neg	0	NA	Neg	70	NA
NHB41	T04.R05.C09	Neg	Neg	Neg	0	NA	NA	Neg	Neg	0	NA	NA	Neg	0	NA	Neg	10	NA
NHB41	T04.R07.C02	Neg	Neg	Neg	0	NA	NA	Neg	Neg	0	NA	NA	Neg	NA	no tumor	NA	20	NA
NHB41	T04.R13.C10	Neg	Neg	Neg	0	NA	NA	Neg	Neg	0	NA	NA	Neg	0	NA	Neg	30	NA
NHB42	T01.R01.C04	Pos	Pos	Neg	100	2	NA	Pos	Pos	0	NA	NA	Neg	0	NA	Neg	3	NA
NHB42	T01.R06.C06	Pos	Pos	Neg	100	2	NA	Pos	Pos	0	NA	NA	Neg	0	NA	Neg	1	NA
NHB42	T01.R11.C07	Pos	Pos	Neg	80	2	NA	Pos	Pos	0	NA	NA	Neg	0	NA	Neg	1	NA
NHB43	T03.R01.C06	NA	NA	NA	100	3	NA	Pos	Pos	100	3	NA	Pos	2	NA	Equivocal	10	NA
NHB43	T03.R03.C09	NA	NA	NA	80	3	NA	Pos	Pos	40	3	NA	Pos	1	NA	Neg	5	NA
NHB44	T05.R07.C08	NA	NA	NA	100	NA	NA	Pos	Pos	100	NA	NA	Pos	1	NA	Neg	20	NA
NHB44	T05.R12.C08	NA	NA	NA	100	NA	NA	Pos	Pos	100	NA	NA	Pos	1	NA	Neg	0	NA
NHB45	T01.R10.C08	NA	NA	NA	90	2	NA	Pos	Pos	0	NA	NA	Neg	1	NA	Neg	1	NA
NHB45	T01.R11.C04	NA	NA	NA	90	2	NA	Pos	Pos	0	NA	NA	Neg	1	NA	Neg	5	NA
NHB45	T01.R13.C04	NA	NA	NA	90	2	NA	Pos	Pos	0	NA	NA	Neg	1	NA	Neg	5	NA
NHW01	T01.R06.C08	Neg	Neg	Neg	0	NA	NA	Neg	Neg	0	NA	NA	Neg	2	NA	Equivocal	30	NA
NHW02	T05.R05.C09	Pos	Pos	Neg	100	NA	NA	Pos	Pos	40	NA	NA	Pos	1	NA	Neg	5	NA
NHW02	T05.R07.C03	Pos	Pos	Neg	100	NA	NA	Pos	Pos	70	NA	NA	Pos	1	NA	Neg	10	NA
NHW02	T05.R14.C07	Pos	Pos	Neg	NA	NA	no tumor	NA	NA	NA	NA	no tumor	NA	NA	no tumor	NA	NA	no tumor
NHW03	T02.R09.C03	Pos	Pos	Neg	80	3	NA	Pos	Pos	0	NA	NA	Neg	1	NA	Neg	5	NA
NHW03	T02.R15.C05	Pos	Pos	Neg	90	3	NA	Pos	Pos	10	2	NA	Pos	0	NA	Neg	0	NA
NHW05	T02.R01.C06	Pos	Pos	NA	100	3	NA	Pos	Pos	90	3	NA	Pos	2	NA	Equivocal	5	NA
NHW05	T02.R03.C03	Pos	Pos	NA	90	3	NA	Pos	Pos	80	2	NA	Pos	1	NA	Neg	5	NA
NHW05	T02.R06.C03	Pos	Pos	NA	100	3	NA	Pos	Pos	100	3	NA	Pos	2	NA	Equivocal	5	NA
NHW06	T03.R03.C08	Pos	Pos	NA	100	3	NA	Pos	Pos	30	2	NA	Pos	1	NA	Neg	40	NA
NHW06	T03.R07.C03	Pos	Pos	NA	90	3	NA	Pos	Pos	70	2	NA	Pos	1	NA	Neg	30	NA
NHW06	T03.R13.C02	Pos	Pos	NA	90	3	NA	Pos	Pos	30	2	NA	Pos	1	NA	Neg	20	NA
NHW07	T03.R02.C09	Pos	Pos	NA	95	2	NA	Pos	Pos	100	3	NA	Pos	0	NA	Neg	2	NA
NHW07	T03.R05.C01	Pos	Pos	NA	90	2	NA	Pos	Pos	100	3	NA	Pos	0	NA	Neg	5	NA
NHW07	T03.R13.C01	Pos	Pos	NA	90	2	NA	Pos	Pos	100	3	NA	Pos	0	NA	Neg	5	NA
NHW08	T04.R07.C01	Pos	Pos	NA	100	3	NA	Pos	Pos	2	1	NA	Pos	0	NA	Neg	10	NA
NHW08	T04.R08.C05	Pos	Pos	NA	60	2	NA	Pos	Pos	0	NA	NA	Neg	0	NA	Neg	3	NA
NHW08	T04.R14.C04	Pos	Pos	NA	80	2	NA	Pos	Pos	0	NA	NA	Neg	0	NA	Neg	1	NA
NHW09	T03.R11.C02	Pos	Pos	NA	100	3	NA	Pos	Pos	80	2	NA	Pos	2	NA	Equivocal	2	NA
NHW10	T01.R04.C01	Pos	Pos	NA	100	3	NA	Pos	Pos	1	1	NA	Pos	2	NA	Equivocal	2	NA
NHW11	T05.R02.C04	Neg	Neg	NA	0	NA	NA	Neg	Neg	NA	NA	no tumor	NA	1	NA	Neg	20	NA
NHW11	T05.R14.C05	Neg	Neg	NA	0	NA	NA	Neg	Neg	0	NA	NA	Neg	2	NA	Equivocal	10	NA
NHW11	T05.R15.C04	Neg	Neg	NA	0	NA	NA	Neg	Neg	0	NA	NA	Neg	2	NA	Equivocal	20	NA
NHW12	T04.R09.C05	Pos	Pos	NA	NA	NA	no tissue	NA	NA	0	NA	NA	Neg	2	NA	Equivocal	5	NA
NHW12	T04.R14.C05	Pos	Pos	NA	100	3	NA	Pos	Pos	0	NA	NA	Neg	2	NA	Equivocal	2	NA
NHW12	T04.R15.C04	Pos	Pos	NA	100	3	NA	Pos	Pos	1	1	NA	Pos	2	NA	Equivocal	2	NA
NHW13	T01.R02.C03	Neg	Neg	NA	0	NA	NA	Neg	Neg	0	NA	NA	Neg	3	NA	Pos	20	NA
NHW13	T01.R04.C06	Neg	Neg	NA	0	NA	NA	Neg	Neg	0	NA	NA	Neg	3	NA	Pos	30	NA
NHW13	T01.R08.C06	Neg	Neg	NA	0	NA	NA	Neg	Neg	0	NA	NA	Neg	3	NA	Pos	40	NA
NHW14	T02.R05.C08	Pos	Pos	NA	70	2	NA	Pos	Pos	90	3	NA	Pos	2	NA	Equivocal	NA	no tumor
NHW14	T02.R15.C01	Pos	Pos	NA	90	2	NA	Pos	Pos	90	3	NA	Pos	2	NA	Equivocal	10	NA
NHW14	T02.R15.C07	Pos	Pos	NA	80	2	NA	Pos	Pos	90	3	NA	Pos	1	NA	Neg	15	NA
NHW16	T04.R07.C07	Pos	Pos	NA	100	3	NA	Pos	Pos	100	3	NA	Pos	2	NA	Equivocal	1	NA
NHW17	T04.R11.C08	Pos	Pos	NA	100	3	NA	Pos	Pos	10	2	NA	Pos	2	NA	Equivocal	5	NA
NHW17	T04.R13.C03	Pos	Pos	NA	90	3	NA	Pos	Pos	5	1	NA	Pos	2	NA	Equivocal	5	NA
NHW17	T04.R14.C03	Pos	Pos	NA	90	3	NA	Pos	Pos	10	1	NA	Pos	2	NA	Equivocal	5	NA
NHW18	T02.R12.C02	Neg	Neg	NA	0	NA	NA	Neg	Neg	0	NA	NA	Neg	2	NA	Equivocal	10	NA
NHW19	T04.R11.C06	Neg	Neg	Neg	0	NA	NA	Neg	Neg	0	NA	NA	Neg	1	NA	Neg	70	NA
NHW19	T04.R13.C09	Neg	Neg	Neg	0	NA	NA	Neg	Neg	0	NA	NA	Neg	2	NA	Equivocal	80	NA
NHW19	T04.R15.C03	Neg	Neg	Neg	0	NA	NA	Neg	Neg	0	NA	NA	Neg	1	NA	Neg	60	NA
NHW21	T03.R08.C06	Neg	Neg	NA	0	NA	NA	Neg	Neg	10	2	NA	Pos	2	NA	Equivocal	70	NA
NHW21	T03.R15.C05	Neg	Neg	NA	0	NA	NA	Neg	Neg	0	NA	NA	Neg	2	NA	Equivocal	60	NA
NHW22	T04.R06.C09	Neg	Neg	Neg	0	NA	NA	Neg	Neg	0	NA	NA	Neg	2	NA	Equivocal	60	NA
NHW22	T04.R08.C06	Neg	Neg	Neg	0	NA	NA	Neg	Neg	0	NA	NA	Neg	1	NA	Neg	70	NA
NHW22	T04.R11.C04	Neg	Neg	Neg	0	NA	NA	Neg	Neg	0	NA	NA	Neg	2	NA	Equivocal	70	NA
NHW23	T01.R01.C05	Pos	Neg	Neg	0	NA	NA	Neg	Neg	0	NA	NA	Neg	2	NA	Equivocal	30	NA
NHW23	T01.R07.C01	Pos	Neg	Neg	0	NA	NA	Neg	Neg	0	NA	NA	Neg	2	NA	Equivocal	40	NA
NHW23	T01.R12.C05	Pos	Neg	Neg	0	NA	NA	Neg	Neg	0	NA	NA	Neg	2	NA	Equivocal	20	NA
NHW24	T01.R03.C08	Neg	Neg	Pos	0	NA	NA	Neg	Neg	0	NA	NA	Neg	3	NA	Pos	40	NA
NHW24	T01.R07.C03	Neg	Neg	Pos	0	NA	NA	Neg	Neg	0	NA	NA	Neg	3	NA	Pos	80	NA
NHW25	T05.R04.C08	Pos	Neg	Neg	NA	NA	no tumor	NA	NA	0	NA	NA	Neg	NA	no tumor	NA	NA	no tumor
NHW25	T05.R11.C01	Pos	Neg	Neg	0	NA	NA	Neg	Neg	0	NA	NA	Neg	2	NA	Equivocal	70	NA
NHW25	T05.R15.C05	Pos	Neg	Neg	0	NA	NA	Neg	Neg	0	NA	NA	Neg	2	NA	Equivocal	80	NA
NHW26	T01.R06.C07	Pos	Pos	Pos	90	3	NA	Pos	Pos	0	NA	NA	Neg	3	NA	Pos	20	NA
NHW26	T01.R07.C07	Pos	Pos	Pos	90	3	NA	Pos	Pos	0	NA	NA	Neg	3	NA	Pos	20	NA
NHW27	T01.R05.C03	Neg	Neg	Neg	0	NA	NA	Neg	Neg	0	NA	NA	Neg	2	NA	Equivocal	80	NA
NHW27	T01.R11.C01	Neg	Neg	Neg	0	NA	NA	Neg	Neg	0	NA	NA	Neg	1	NA	Neg	60	NA
NHW27	T01.R13.C03	Neg	Neg	Neg	0	NA	NA	Neg	Neg	0	NA	NA	Neg	2	NA	Equivocal	20	NA
NHW28	T03.R09.C08	Neg	Neg	Neg	0	NA	NA	Neg	Neg	0	NA	NA	Neg	1	NA	Neg	70	NA
NHW28	T03.R12.C04	Neg	Neg	Neg	0	NA	NA	Neg	Neg	0	NA	NA	Neg	2	NA	Equivocal	40	NA
NHW28	T03.R15.C04	Neg	Neg	Neg	0	NA	NA	Neg	Neg	0	NA	NA	Neg	1	NA	Neg	60	NA
NHW29	T05.R11.C04	Neg	Pos	Neg	0	NA	NA	Neg	Neg	0	NA	NA	Neg	2	NA	Equivocal	50	NA
NHW30	T04.R01.C07	Neg	Neg	Pos	0	NA	NA	Neg	Neg	0	NA	NA	Neg	3	NA	Pos	60	NA
NHW30	T04.R03.C03	Neg	Neg	Pos	0	NA	NA	Neg	Neg	0	NA	NA	Neg	3	NA	Pos	30	NA
NHW30	T04.R04.C04	Neg	Neg	Pos	0	NA	NA	Neg	Neg	0	NA	NA	Neg	3	NA	Pos	40	NA
NHW31	T02.R05.C05	Neg	Neg	Neg	0	NA	NA	Neg	Neg	0	NA	NA	Neg	1	NA	Neg	10	NA
NHW31	T02.R06.C04	Neg	Neg	Neg	0	NA	NA	Neg	Neg	0	NA	NA	Neg	1	NA	Neg	15	NA
NHW31	T02.R08.C04	Neg	Neg	Neg	0	NA	NA	Neg	Neg	0	NA	NA	Neg	1	NA	Neg	10	NA
NHW32	T05.R04.C05	Neg	Neg	Neg	0	NA	NA	Neg	Neg	0	NA	NA	Neg	1	NA	Neg	90	NA
NHW32	T05.R05.C06	Neg	Neg	Neg	1	NA	NA	Low Pos	Pos	0	NA	NA	Neg	1	NA	Neg	80	NA
NHW32	T05.R15.C03	Neg	Neg	Neg	0	NA	NA	Neg	Neg	0	NA	NA	Neg	2	NA	Equivocal	80	NA
NHW33	T02.R11.C01	Pos	Pos	Neg	90	2	NA	Pos	Pos	100	3	NA	Pos	0	NA	Neg	30	NA
NHW33	T02.R13.C07	Pos	Pos	Neg	90	2	NA	Pos	Pos	100	3	NA	Pos	0	NA	Neg	25	NA
NHW34	T03.R14.C03	Pos	Pos	Neg	100	3	NA	Pos	Pos	90	3	NA	Pos	1	NA	Neg	1	NA
NHW35	T05.R03.C06	Pos	Pos	Neg	90	NA	NA	Pos	Pos	0	NA	NA	Neg	2	NA	Equivocal	30	NA
NHW35	T05.R13.C02	Pos	Pos	Neg	90	NA	NA	Pos	Pos	0	NA	NA	Neg	2	NA	Equivocal	10	NA
NHW35	T05.R13.C08	Pos	Pos	Neg	80	NA	NA	Pos	Pos	0	NA	NA	Neg	2	NA	Equivocal	NA	no tissue
NHW36	T02.R01.C07	Pos	Pos	Neg	80	2	NA	Pos	Pos	50	3	NA	Pos	1	NA	Neg	10	NA
NHW36	T02.R08.C05	Pos	Pos	Neg	90	3	NA	Pos	Pos	80	3	NA	Pos	1	NA	Neg	10	NA
NHW36	T02.R11.C05	Pos	Pos	Neg	90	3	NA	Pos	Pos	80	2	NA	Pos	0	NA	Neg	5	NA
NHW37	T01.R02.C06	Pos	Pos	Neg	90	3	NA	Pos	Pos	0	NA	NA	Neg	1	NA	Neg	1	NA
NHW37	T01.R15.C03	Pos	Pos	Neg	NA	NA	no tumor	NA	NA	NA	NA	no tumor	NA	NA	no tumor	NA	NA	no tumor
NHW38	T03.R05.C08	Neg	Neg	Neg	0	NA	NA	Neg	Neg	1	2	NA	Pos	2	NA	Equivocal	70	NA
NHW38	T03.R10.C07	Neg	Neg	Neg	0	NA	NA	Neg	Neg	0	NA	NA	Neg	2	NA	Equivocal	60	NA
NHW38	T03.R13.C07	Neg	Neg	Neg	0	NA	NA	Neg	Neg	0	NA	NA	Neg	2	NA	Equivocal	95	NA
NHW39	T03.R04.C07	Pos	Pos	Neg	NA	NA	no tissue	NA	NA	NA	NA	no tissue	NA	NA	no tissue	NA	NA	no tissue
NHW39	T03.R07.C05	Pos	Pos	Neg	NA	NA	no tissue	NA	NA	100	3	NA	Pos	NA	no tissue	NA	NA	no tissue
NHW40	T04.R08.C01	Pos	Pos	Neg	95	3	NA	Pos	Pos	90	3	NA	Pos	2	NA	Equivocal	5	NA
NHW40	T04.R11.C02	Pos	Pos	Neg	90	3	NA	Pos	Pos	70	3	NA	Pos	1	NA	Neg	5	NA
NHW40	T04.R12.C07	Pos	Pos	Neg	90	3	NA	Pos	Pos	100	3	NA	Pos	2	NA	Equivocal	5	NA
NHW41	T03.R02.C05	Pos	Pos	Pos	90	3	NA	Pos	Pos	70	2	NA	Pos	1	NA	Neg	40	NA
