# Supplementary material for: Creation and Characterization of a Breast Cancer Tissue Microarray Including Black and White Patients from Florida and Hispanic Patients from Puerto Rico and Florida
Source: Cancer Res Commun. 2025 May 16;5(5):804–13. doi: 10.1158/2767-9764.CRC-24-0650 (PMC12082392; doi:10.1158/2767-9764.CRC-24-0650)
Supplement: Table S6 — Supplementary Table 6: Analysis of all IHC scoring values of the 371 tumor cores on the TMA by cohort. [file crc-24-0650_table_s6_suppst6.xlsx]

## Sheet: Sheet1
Supplementary Table 6.
Analysis of all IHC scoring values of the 371 tumor cores on the TMA by cohort. This table provides analysis of the IHC data from all cores in the TMA.
Characteristic	N	NHW	NHB	HF	HPR	p-value2
		N = 911	N = 891	N = 1121	N = 791
er_percent_positive	346	60 (0, 90)	0 (0, 85)	30 (0, 90)	80 (0, 100)	0.009
Unknown		6	9	5	5
er_category	346					0.001
Negative (0 PPN)		41 (48%)	50 (63%)	52 (49%)	24 (32%)
Low Positive (1-10 PPN)		1 (1.2%)	3 (3.8%)	0 (0%)	2 (2.7%)
Positive (>10 PPN)		43 (51%)	27 (34%)	55 (51%)	48 (65%)
Unknown		6	9	5	5
Clinical ER	333					<0.001
Negative		37 (41%)	53 (68%)	45 (41%)	9 (17%)
Equivocal		0 (0%)	0 (0%)	0 (0%)	1 (1.9%)
Positive		54 (59%)	25 (32%)	66 (59%)	43 (81%)
Unknown		0	11	1	26
pr_percent_positive	345	0 (0, 70)	0 (0, 0)	0 (0, 10)	0 (0, 60)	0.005
Unknown		4	10	6	6
pr_category	345					0.003
Negative (0 PPN)		51 (59%)	63 (80%)	75 (71%)	40 (55%)
Positive (>0 PPN)		36 (41%)	16 (20%)	31 (29%)	33 (45%)
Unknown		4	10	6	6
Clinical PR	333					<0.001
Negative		42 (46%)	50 (64%)	67 (60%)	17 (32%)
Positive		49 (54%)	28 (36%)	44 (40%)	36 (68%)
Unknown		0	11	1	26
hr_category	339					0.011
Negative		38 (45%)	47 (60%)	52 (50%)	24 (33%)
Positive		46 (55%)	31 (40%)	53 (50%)	48 (67%)
Unknown		7	11	7	7
Clinical HR	333					<0.001
Negative		36 (40%)	46 (59%)	45 (41%)	9 (17%)
Positive		55 (60%)	32 (41%)	66 (59%)	44 (83%)
Unknown		0	11	1	26
her2_score	346					0.5
0		10 (12%)	17 (21%)	22 (21%)	13 (18%)
1		26 (30%)	23 (28%)	34 (32%)	25 (34%)
2		40 (47%)	34 (42%)	41 (39%)	34 (46%)
3		10 (12%)	7 (8.6%)	8 (7.6%)	2 (2.7%)
Unknown		5	8	7	5
her2_category	346					0.4
Negative (0,1+)		36 (42%)	40 (49%)	56 (53%)	38 (51%)
Equivocal (2+)		40 (47%)	34 (42%)	41 (39%)	34 (46%)
Positive (3+)		10 (12%)	7 (8.6%)	8 (7.6%)	2 (2.7%)
Unknown		5	8	7	5
Clinical HER2 IHC	239					0.2
Negative		50 (86%)	53 (83%)	57 (88%)	39 (75%)
Borderline		0 (0%)	0 (0%)	0 (0%)	3 (5.8%)
Positive		8 (14%)	11 (17%)	8 (12%)	10 (19%)
Unknown		33	25	47	27
tnbc_category	336					0.006
HR-/HER2-		30 (36%)	43 (56%)	44 (43%)	24 (33%)
HR-/HER2+		8 (9.5%)	3 (3.9%)	7 (6.8%)	0 (0%)
HR+/HER2-		44 (52%)	28 (36%)	51 (50%)	46 (64%)
HR+/HER2+		2 (2.4%)	3 (3.9%)	1 (1.0%)	2 (2.8%)
Unknown		7	12	9	7
Clinical TNBC	239					<0.001
HR-/HER2-		22 (38%)	32 (50%)	27 (42%)	9 (17%)
HR-/HER2+		5 (8.6%)	6 (9.4%)	3 (4.6%)	0 (0%)
HR+/HER2-		28 (48%)	21 (33%)	30 (46%)	30 (58%)
HR+/HER2+		3 (5.2%)	5 (7.8%)	5 (7.7%)	13 (25%)
Unknown		33	25	47	27
ki67_percent_positive	342	20 (5, 60)	30 (13, 65)	23 (10, 40)	15 (5, 40)	0.033
Unknown		7	9	6	7
ki67_category	342					0.022
<14 PPN		36 (43%)	20 (25%)	34 (32%)	33 (46%)
>= 14 PPN		48 (57%)	60 (75%)	72 (68%)	39 (54%)
Unknown		7	9	6	7
1 Median (Q1, Q3); n (%)
2 Kruskal-Wallis rank sum test; Fisher’s exact test; Pearson’s Chi-squared test; Fisher’s Exact Test for Count Data with simulated p-value (based on 10000 replicates)
