# Supplementary material for: Creation and Characterization of a Breast Cancer Tissue Microarray Including Black and White Patients from Florida and Hispanic Patients from Puerto Rico and Florida
Source: Cancer Res Commun. 2025 May 16;5(5):804–13. doi: 10.1158/2767-9764.CRC-24-0650 (PMC12082392; doi:10.1158/2767-9764.CRC-24-0650)
Supplement: Table S7 — Supplementary Table 7: Comparison of Clinical ER calls vs. TMA stain evaluations (simplified). [file crc-24-0650_table_s7_suppst7.xlsx]

## Sheet: Sheet1
Supplementary Table 7
Comparison of Clinical ER calls vs. TMA stain evaluations (simplified).
	Cores with a Documented
	Clinical ER Result
	Negative	Positive
	N = 1351	N = 1731
er_simple_category
Negative (0 PPN)	133 (99%)	19 (11%)
Positive (>0 PPN)	2 (1.5%)	154 (89%)
1 n (%)
