# Supplementary material for: Creation and Characterization of a Breast Cancer Tissue Microarray Including Black and White Patients from Florida and Hispanic Patients from Puerto Rico and Florida
Source: Cancer Res Commun. 2025 May 16;5(5):804–13. doi: 10.1158/2767-9764.CRC-24-0650 (PMC12082392; doi:10.1158/2767-9764.CRC-24-0650)
Supplement: Table S8 — Supplementary Table 8: Comparison of Clinical PR calls vs. TMA stain evaluations. [file crc-24-0650_table_s8_suppst8.xlsx]

## Sheet: Sheet1
Supplementary Table 8
Comparison of Clinical PR calls vs. TMA stain evaluations.
	Cores with a Documented
	Clinical PR Result
	Negative	Positive
	N = 1651	N = 1451
Individual Core PR Result
Negative (0 PPN)	160 (97%)	49 (34%)
Positive (>0 PPN)	5 (3.0%)	96 (66%)
1 n (%)
