# Supplementary material for: Creation and Characterization of a Breast Cancer Tissue Microarray Including Black and White Patients from Florida and Hispanic Patients from Puerto Rico and Florida
Source: Cancer Res Commun. 2025 May 16;5(5):804–13. doi: 10.1158/2767-9764.CRC-24-0650 (PMC12082392; doi:10.1158/2767-9764.CRC-24-0650)
Supplement: Table S9 — Supplementary Table 9: Comparison of derived Clinical HR calls vs. derived TMA stain evaluations. [file crc-24-0650_table_s9_suppst9.xlsx]

## Sheet: Sheet1
Supplementary Table 9
Comparison of derived Clinical HR calls vs. derived TMA stain evaluations.
	Cores with a Documented
	Clinical HR Result
	Negative	Positive
	N = 1261	N = 1781
Individual Core HR Result
Negative	122 (97%)	25 (14%)
Positive	4 (3.2%)	153 (86%)
1 n (%)
