# Supplementary material for: Creation and Characterization of a Breast Cancer Tissue Microarray Including Black and White Patients from Florida and Hispanic Patients from Puerto Rico and Florida
Source: Cancer Res Commun. 2025 May 16;5(5):804–13. doi: 10.1158/2767-9764.CRC-24-0650 (PMC12082392; doi:10.1158/2767-9764.CRC-24-0650)
Supplement: Table S10 — Supplementary Table 10: Comparison of Clinical HER2 calls vs. TMA stain evaluations. [file crc-24-0650_table_s10_suppst10.xlsx]

## Sheet: Sheet1
Supplementary Table 10
Comparison of Clinical HER2 calls vs. TMA stain evaluations.
	Cores with a Documented
	Clinical HER2 IHC Result
	Negative	Borderline	Positive
	N = 1821	N = 31	N = 351
Individual Core HER2 Result
Negative (0,1+)	103 (57%)	0 (0%)	8 (23%)
Equivocal (2+)	79 (43%)	3 (100%)	7 (20%)
Positive (3+)	0 (0%)	0 (0%)	20 (57%)
1 n (%)
