# Supplementary material for: Creation and Characterization of a Breast Cancer Tissue Microarray Including Black and White Patients from Florida and Hispanic Patients from Puerto Rico and Florida
Source: Cancer Res Commun. 2025 May 16;5(5):804–13. doi: 10.1158/2767-9764.CRC-24-0650 (PMC12082392; doi:10.1158/2767-9764.CRC-24-0650)
Supplement: Table S11 — Supplementary Table 11: Summary of HR/HER2 stain evaluation by cohort. [file crc-24-0650_table_s11_suppst11.xlsx]

## Sheet: Sheet1
Supplementary Table 11
Summary of HR/HER2 stain evaluation by cohort.
	Overall	Cohort				p-value2
	N = 3711	NHW	NHB	HF	HPR
		N = 911	N = 891	N = 1121	N = 791
HR/HER2 Cores						0.006
HR-/HER2-	141 (42%)	30 (36%)	43 (56%)	44 (43%)	24 (33%)
HR-/HER2+	18 (5.4%)	8 (9.5%)	3 (3.9%)	7 (6.8%)	0 (0%)
HR+/HER2-	169 (50%)	44 (52%)	28 (36%)	51 (50%)	46 (64%)
HR+/HER2+	8 (2.4%)	2 (2.4%)	3 (3.9%)	1 (1.0%)	2 (2.8%)
Not Evaluable	35	7	12	9	7
1 n (%)
2 Fisher’s exact test
