# Supplementary material for: Creation and Characterization of a Breast Cancer Tissue Microarray Including Black and White Patients from Florida and Hispanic Patients from Puerto Rico and Florida
Source: Cancer Res Commun. 2025 May 16;5(5):804–13. doi: 10.1158/2767-9764.CRC-24-0650 (PMC12082392; doi:10.1158/2767-9764.CRC-24-0650)
Supplement: Table S12 — Supplementary Table 12: Comparison of derived Clinical HR/HER2 calls vs. TMA stain evaluations. [file crc-24-0650_table_s12_suppst12.xlsx]

## Sheet: Sheet1
Supplementary Table 12
Comparison of derived Clinical HR/HER2 calls vs. TMA stain evaluations.
	Cores with a Documented
	Clinical HR/HER2 Result
	HR-/HER2-	HR-/HER2+	HR+/HER2-	HR+/HER2+
	N = 801	N = 141	N = 961	N = 231
Individual Core HR/HER2 Result
HR-/HER2-	77 (96%)	5 (36%)	18 (19%)	1 (4.3%)
HR-/HER2+	0 (0%)	9 (64%)	0 (0%)	3 (13%)
HR+/HER2-	3 (3.8%)	0 (0%)	78 (81%)	12 (52%)
HR+/HER2+	0 (0%)	0 (0%)	0 (0%)	7 (30%)
1 n (%)
