# Supplementary material for: Creation and Characterization of a Breast Cancer Tissue Microarray Including Black and White Patients from Florida and Hispanic Patients from Puerto Rico and Florida
Source: Cancer Res Commun. 2025 May 16;5(5):804–13. doi: 10.1158/2767-9764.CRC-24-0650 (PMC12082392; doi:10.1158/2767-9764.CRC-24-0650)
Supplement: Table S13 — Supplementary Table 13: Summary of risk categorizations Ki-67 across cohorts. [file crc-24-0650_table_s13_suppst13.xlsx]

## Sheet: Sheet1
Supplementary Table 13
Summary of risk categorizations Ki-67 across cohorts. The Supplementary Table 4 attachment includes a basic summary of Ki-67 expression across cohorts and cores (ki67_percent_positive and ki67_category). Ki-67 levels can be examined both as percent positive and as a risk categorization based on existing literature. Supplementary Table 20 combines these two measures (percent positive and risk) int…
	Overall	NHW	NHB	HF	HPR
	N = 3711	N = 911	N = 891	N = 1121	N = 791
Statistics
Mean (SD)	30.74 (26.90)	30.02 (27.98)	38.15 (27.91)	28.67 (23.86)	26.39 (27.63)
Median (Q1, Q3)	22.50 (5.00, 50.00)	20.00 (5.00, 60.00)	30.00 (12.50, 65.00)	22.50 (10.00, 40.00)	15.00 (5.00, 40.00)
Not Evaluable	29	7	9	6	7
Risk Category
<14 PPN	123 (36%)	36 (43%)	20 (25%)	34 (32%)	33 (46%)
>= 14 PPN	219 (64%)	48 (57%)	60 (75%)	72 (68%)	39 (54%)
Not Evaluable	29	7	9	6	7
1 n (%)
