# Supplementary material for: Creation and Characterization of a Breast Cancer Tissue Microarray Including Black and White Patients from Florida and Hispanic Patients from Puerto Rico and Florida
Source: Cancer Res Commun. 2025 May 16;5(5):804–13. doi: 10.1158/2767-9764.CRC-24-0650 (PMC12082392; doi:10.1158/2767-9764.CRC-24-0650)
Supplement: Table S15 — Supplementary Table 15: Summary of PAM50 types by HR/HER2 status and cohort. [file crc-24-0650_table_s15_suppst15.xlsx]

## Sheet: Sheet1
Supplementary Table 15
Summary of PAM50 types by HR/HER2 status and cohort.
Characteristic	HR-/HER2-				HR-/HER2+				HR+/HER2-					HR+/HER2+
	NHB	HF	HPR	p-value2	NHB	HF	HPR	p-value	NHB	HF		HPR	p-value2	NHB	HF	HPR	p-value
	N = 111	N = 101	N = 41		N = 11	N = 21	N = 01		N = 61	N = 141		N = 181		N = 21	N = 11	N = 11
pam50_subtype				0.8									0.8
Basal-like	10 (91%)	8 (80%)	4 (100%)						1 (17%)	1 (7.1%)		1(5.6%)
HER2-enriched	1 (9.1%)	1 (10%)	0 (0%)		1 (100%)	2 (100%)	0 (NA%)							2(100%)	1(100%)	1(100%)
Normal-like	0 (0%)	1 (10%)	0 (0%)						0 (0%)	0 (0%)		1(5.6%)
Luminal A									4 (67%)	9 (64%)		14 (78)
Luminal B									1 (17%)	4 (29%)		2 (11%)
1 n (%)
2 Fisher’s exact test
