# Supplementary material for: Creation and Characterization of a Breast Cancer Tissue Microarray Including Black and White Patients from Florida and Hispanic Patients from Puerto Rico and Florida
Source: Cancer Res Commun. 2025 May 16;5(5):804–13. doi: 10.1158/2767-9764.CRC-24-0650 (PMC12082392; doi:10.1158/2767-9764.CRC-24-0650)
Supplement: Table S14 — Supplementary Table 14: Summary of PAM50 by cohort. [file crc-24-0650_table_s14_suppst14.xlsx]

## Sheet: Sheet1
Supplementary Table 14
Summary of PAM50 by cohort.
	Overall	Cohort			p-value2
	N = 771	NHB	HF	HPR
		N = 231	N = 291	N = 251
PAM50					0.031
Basal-like	29 (38%)	14 (61%)	10 (34%)	5 (20%)
HER2-enriched	10 (13%)	4 (17%)	4 (14%)	2 (8.0%)
Luminal A	28 (36%)	4 (17%)	9 (31%)	15 (60%)
Luminal B	8 (10%)	1 (4.3%)	5 (17%)	2 (8.0%)
Normal-like	2 (2.6%)	0 (0%)	1 (3.4%)	1 (4.0%)
1 n (%)
2 Fisher’s exact test
