# Supplementary material for: Creation and Characterization of a Breast Cancer Tissue Microarray Including Black and White Patients from Florida and Hispanic Patients from Puerto Rico and Florida
Source: Cancer Res Commun. 2025 May 16;5(5):804–13. doi: 10.1158/2767-9764.CRC-24-0650 (PMC12082392; doi:10.1158/2767-9764.CRC-24-0650)
Supplement: Table S16 — Supplementary Table 16: Agreement of ER scores of tumor cores for same patient in TMA. [file crc-24-0650_table_s16_suppst16.xlsx]

## Sheet: Sheet1
Supplementary Table 16
Agreement of ER scores of tumor cores for same patient in TMA.
The lowest ER score (rows) and highest ER score (columns) are compared across patients. Patient cores can vary in terms of overall content (for tumor cores). Therefore, we compare the ER scores by considering the “lowest” scoring tumor core vs. the “highest” scoring tumor core across the TMA. In the case of only one tumor core, the result for high/low are the same. Note there are 159 total patien…
	Highest ER Score				Total
	Negative (0 PPN)	Low Positive (1-10 PPN)	Positive (>10 PPN)	Unknown
Lowest ER Score
Negative (0 PPN)	67	2	3	0	72
Low Positive (1-10 PPN)	0	2	0	0	2
Positive (>10 PPN)	0	0	80	0	80
Unknown	0	0	0	5	5
Total	67	4	83	5	159
