# Supplementary material for: Creation and Characterization of a Breast Cancer Tissue Microarray Including Black and White Patients from Florida and Hispanic Patients from Puerto Rico and Florida
Source: Cancer Res Commun. 2025 May 16;5(5):804–13. doi: 10.1158/2767-9764.CRC-24-0650 (PMC12082392; doi:10.1158/2767-9764.CRC-24-0650)
Supplement: Table S17 — Supplementary Table 17: Summary of number of ER-stained cores per patient (by cohort) [file crc-24-0650_table_s17_suppst17.xlsx]

## Sheet: Sheet1
Supplementary Table 17
Summary of number of ER-stained cores per patient (by cohort). Note that some may have no cores, as these patients only have PR/HER2 stains successfully called. In the case of two patients (37, 167) there were no viable cores.
Characteristic	Overall	NHW	NHB	HF	HPR
	N = 1591	N = 381	N = 371	N = 481	N = 361
ER Cores/Patient
0	5 (3.1%)	1 (2.6%)	3 (8.1%)	0 (0%)	1 (2.8%)
1	36 (23%)	9 (24%)	6 (16%)	10 (21%)	11 (31%)
2	48 (30%)	8 (21%)	10 (27%)	17 (35%)	13 (36%)
3	68 (43%)	20 (53%)	18 (49%)	21 (44%)	9 (25%)
4	1 (0.6%)	0 (0%)	0 (0%)	0 (0%)	1 (2.8%)
6	1 (0.6%)	0 (0%)	0 (0%)	0 (0%)	1 (2.8%)
1 n (%)
