# Supplementary material for: Creation and Characterization of a Breast Cancer Tissue Microarray Including Black and White Patients from Florida and Hispanic Patients from Puerto Rico and Florida
Source: Cancer Res Commun. 2025 May 16;5(5):804–13. doi: 10.1158/2767-9764.CRC-24-0650 (PMC12082392; doi:10.1158/2767-9764.CRC-24-0650)
Supplement: Table S18 — Supplementary Table 18: Agreement of PR scores of tumor cores for same patient in TMA. [file crc-24-0650_table_s18_suppst18.xlsx]

## Sheet: Sheet1
Supplementary Table 18
Agreement of PR scores of tumor cores for same patient in TMA. The lowest PR score (rows) and highest PR score (columns) are compared across patients. One expects many counts along the diagonal. Patient cores can vary in terms of overall content (for tumor cores). Therefore, we compare the PR scores by considering the “lowest” scoring tumor core vs. the “highest” scoring tumor core across the TMA…
	Highest PR Score			Total
	Negative (0 PPN)	Positive (>0 PPN)	Unknown
Lowest PR Score
Negative (0 PPN)	92	15	0	107
Positive (>0 PPN)	0	47	0	47
Unknown	0	0	5	5
Total	92	62	5	159
