# Supplementary material for: Creation and Characterization of a Breast Cancer Tissue Microarray Including Black and White Patients from Florida and Hispanic Patients from Puerto Rico and Florida
Source: Cancer Res Commun. 2025 May 16;5(5):804–13. doi: 10.1158/2767-9764.CRC-24-0650 (PMC12082392; doi:10.1158/2767-9764.CRC-24-0650)
Supplement: Table S20 — Supplementary Table 20: Agreement of tumor cores HER2 scores for same patient in TMA. [file crc-24-0650_table_s20_suppst20.xlsx]

## Sheet: Sheet1
Supplementary Table 20
Agreement of tumor cores HER2 scores for same patient in TMA. The lowest HER2 score (rows) and highest HER2 score (columns) are compared across patients. One expects many counts along the diagonal. Patient cores can vary in terms of overall content (for tumor cores). Therefore we compare the HER2 scores by considering the “lowest” scoring tumor core vs. the “highest” scoring tumor core across the…
	Highest HER2 Score				Total
	Negative (0,1+)	Equivocal (2+)	Positive (3+)	Unknown
Lowest HER2 Score
Negative (0,1+)	60	30	0	0	90
Equivocal (2+)	0	53	0	0	53
Positive (3+)	0	0	12	0	12
Unknown	0	0	0	4	4
Total	60	83	12	4	159
