# Supplementary material for: Creation and Characterization of a Breast Cancer Tissue Microarray Including Black and White Patients from Florida and Hispanic Patients from Puerto Rico and Florida
Source: Cancer Res Commun. 2025 May 16;5(5):804–13. doi: 10.1158/2767-9764.CRC-24-0650 (PMC12082392; doi:10.1158/2767-9764.CRC-24-0650)
Supplement: Table S21 — Supplementary Table 21: Summary of number of HER2-stained cores per patient (by cohort). [file crc-24-0650_table_s21_suppst21.xlsx]

## Sheet: Sheet1
Supplementary Table 21
Summary of number of HER2-stained cores per patient (by cohort). Note that some may have no cores, as these patients only have ER/PR stains successfully called. In the case of two patients (37, 167) there were no viable cores. We can also examine the number of cores/patient. Note that each stain may have failures, resulting in 0 cores for a specific stain for a specific patient or in the case of …
Characteristic	Overall	NHW	NHB	HF	HPR
	N = 1591	N = 381	N = 371	N = 481	N = 361
HER2 Cores/Patient
0	4 (2.5%)	1 (2.6%)	2 (5.4%)	0 (0%)	1 (2.8%)
1	38 (24%)	9 (24%)	7 (19%)	11 (23%)	11 (31%)
2	47 (30%)	7 (18%)	10 (27%)	17 (35%)	13 (36%)
3	68 (43%)	21 (55%)	18 (49%)	20 (42%)	9 (25%)
4	1 (0.6%)	0 (0%)	0 (0%)	0 (0%)	1 (2.8%)
6	1 (0.6%)	0 (0%)	0 (0%)	0 (0%)	1 (2.8%)
1 n (%)
